# Supplementary material for: Multi-omic phenotyping of MAPT V337M neurons reveals early changes in axonogenesis and tau phosphorylation
Source: NPJ Dement. 2026 Apr 25;2(1):24. doi: 10.1038/s44400-026-00076-w (PMC13110130; doi:10.1038/s44400-026-00076-w)
Supplement: Supplementary file 6 — 44400_2026_76_MOESM6_ESM [file 44400_2026_76_MOESM6_ESM.xlsx]

## Sheet: Legend
Column Names	Description
gene	Gene Symbol
TSS	sgRNA transcription start site target (some genes have multiple TSS, so sgRNAs against different TSS are noted)
Phenotype	The log2 fold change of the enrichment for sgRNAs in AT8 high or AT8 low neurons.
Pvalue	The adjusted p-value for the comparison
Gene score	The phenotype multiplied by the -log10 of the adjusted pvalue. This weights the phenotype by the significance, emphasizing top hits.
Overview of Data:
WTC_V337Mhet_AT8_CRISPRi	WTC MAPT V337M heterozygous CRISPRi screen for AT8 levels in day 14 neurons
WTC_WT_AT8_CRISPRi	WTC MAPT WT CRISPRi screen for AT8 levels in day 14 neurons
WTC_WT_AT8_CRISPRa	WTC MAPT WT CRISPRa screen for AT8 levels in day 14 neurons

## Sheet: WTC_V337Mhet_AT8_CRISPRi
gene	TSS	Phenotype	Pvalue	Gene score
PSAP	PSAP	2.30935	0.00295668	5.84079
PIKFYVE	PIKFYVE	1.81031	0.00345126	4.45703
PTEN	PTEN	1.65231	0.0032786	4.10486
NTC	NTC_218	1.35879	0.000993814	4.08003
PIK3R3	PIK3R3	1.51091	0.00363215	3.68638
COX5B	COX5B	1.4153	0.00363215	3.45311
COX7B	COX7B	1.34625	0.00391969	3.24008
NTC	NTC_1946	1.5581	0.0093893	3.15884
COX5A	COX5A	1.36916	0.00503369	3.14648
PPP2R4	PPP2R4	1.28971	0.00412271	3.07573
DSTN	DSTN	1.66388	0.0161084	2.98326
WARS2	WARS2	1.26681	0.00455762	2.96594
SOD1	SOD1	1.34211	0.00627309	2.95603
MMP24	MMP24	1.276	0.00642652	2.79702
SEPSECS	SEPSECS	1.49389	0.0144334	2.74971
COX7C	COX7C	1.16409	0.00491063	2.68772
HARS	HARS	1.36789	0.0110247	2.67783
ACAT2	ACAT2	1.44971	0.015084	2.64063
GM2A	GM2A	1.06295	0.00433522	2.51173
PPA1	PPA1	1.40601	0.0164632	2.50759
OAZ3	OAZ3_P2	1.14398	0.00658333	2.49565
SNRK	SNRK	1.03484	0.00412271	2.4679
PRKD2	PRKD2_P1	1.23685	0.0129139	2.33634
NSF	NSF_ENST00000398238.4	1.08008	0.00707459	2.32249
MTFMT	MTFMT	1.0561	0.0069073	2.2819
TRAPPC5	TRAPPC5	1.10357	0.00875188	2.27104
TTK	TTK	1.07773	0.0105321	2.1312
ABCE1	ABCE1	1.09932	0.0118021	2.11953
YARS2	YARS2	1.03804	0.00916973	2.11516
PPP2R2A	PPP2R2A	0.968713	0.0069073	2.09309
PDHA1	PDHA1	0.998993	0.00815697	2.08637
UQCRB	UQCRB	1.13084	0.0147555	2.07061
EARS2	EARS2	0.970597	0.00835113	2.01715
PI4KB	PI4KB	0.882183	0.00612296	1.95231
DHPS	DHPS	0.95469	0.00938526	1.93569
EIF2AK4	EIF2AK4	1.07542	0.0161084	1.92818
DHFRL1	DHFRL1	0.866307	0.00597607	1.92631
NTC	NTC_1447	1.01402	0.0131113	1.90874
GABRA2	GABRA2	1.13486	0.0212866	1.89737
ATR	ATR	1.12161	0.0208422	1.88548
MAP4K4	MAP4K4	0.826453	0.00541976	1.87276
ULK1	ULK1	0.87516	0.00778074	1.84569
FNTA	FNTA	0.997633	0.0147555	1.82671
MAP2K4	MAP2K4	0.895623	0.00938526	1.81592
RAB7A	RAB7A	0.882827	0.00982993	1.77223
ASNA1	ASNA1	0.889023	0.0110247	1.74038
CMPK1	CMPK1	0.828893	0.00815697	1.73112
ACOX1	ACOX1	0.775917	0.00627309	1.70897
SPTLC1	SPTLC1	0.826373	0.00875188	1.70059
TAOK1	TAOK1	0.746933	0.0052882	1.70054
HEXB	HEXB	0.754427	0.00612296	1.66958
BUB1	BUB1	1.10603	0.0314397	1.66183
HBA1	HBA1_P1	0.767913	0.0069073	1.65922
FECH	FECH	0.81464	0.00938526	1.65173
NDUFB10	NDUFB10	0.81682	0.0096053	1.64793
RIOK2	RIOK2	1.01109	0.0246347	1.62629
CMAS	CMAS	0.748783	0.00674356	1.62569
MTR	MTR	0.825793	0.0115377	1.60029
DCK	DCK	0.77362	0.00875188	1.59203
PTK6	PTK6	0.771347	0.00982993	1.54844
MAPK13	MAPK13_P1	0.757083	0.0102933	1.50466
PGK1	PGK1	0.803283	0.0135038	1.50177
LAMTOR3	LAMTOR3	0.939877	0.0256714	1.49492
NTC	NTC_1545	0.76207	0.0122339	1.45741
TESK2	TESK2	0.713883	0.00938526	1.44744
PPP1R2	PPP1R2	0.85278	0.0212866	1.42576
NADK	NADK_P1	0.734747	0.0115377	1.42385
TAOK2	TAOK2	0.778503	0.015084	1.41803
PDHA2	PDHA2	0.77111	0.0154189	1.39721
HSD17B7	HSD17B7_P2	0.672487	0.00875188	1.38391
GCDH	GCDH	0.692373	0.0105321	1.36916
ARPC3	ARPC3_P1	0.683747	0.0110247	1.33852
CDC7	CDC7	1.14614	0.0692492	1.32905
POR	POR	0.68652	0.0118021	1.32364
CLCNKA	CLCNKA_P1	1.00933	0.052829	1.28904
AKAP8L	AKAP8L	0.710833	0.0154189	1.28799
NTC	NTC_1978	0.7803	0.0223718	1.28773
LHPP	LHPP	0.661363	0.0118021	1.27514
NTC	NTC_1729	0.750027	0.0199636	1.27487
PRKG1	PRKG1_ENST00000401604.2	0.640163	0.0102933	1.27229
RBP1	RBP1	0.570523	0.00597607	1.26861
S100A7	S100A7	0.661573	0.0135038	1.23684
PACSIN3	PACSIN3	0.704117	0.0175691	1.2359
PDHB	PDHB	0.806887	0.0302044	1.22641
MAP2K3	MAP2K3	0.634857	0.0129139	1.19921
PTGIS	PTGIS	0.6644	0.0164632	1.18495
SLC22A6	SLC22A6	0.598193	0.0105321	1.18292
NDUFA5	NDUFA5	0.6515	0.0157603	1.17429
PRKAR1B	PRKAR1B_P2	0.592357	0.0110247	1.15962
DARS2	DARS2	0.554173	0.00895863	1.13481
NME6	NME6	0.689807	0.0236345	1.12194
STK25	STK25	0.64296	0.0187395	1.11055
CDK7	CDK7	0.563067	0.0107759	1.10786
NDUFS5	NDUFS5_P1	0.645593	0.0195572	1.10312
HMOX2	HMOX2_P1	0.59492	0.0141174	1.10075
MTMR9	MTMR9	0.60996	0.0157603	1.09941
DYRK3	DYRK3	0.788287	0.0413597	1.09053
NTC	NTC_123	0.717387	0.030221	1.09021
NDUFC1	NDUFC1_P1	0.78296	0.0413597	1.08316
NNT	NNT	0.773097	0.0397977	1.08244
AGXT2	AGXT2	1.18993	0.124074	1.07846
STK11IP	STK11IP	0.593857	0.0154189	1.07604
CCT3	CCT3	0.784763	0.0454934	1.05319
PGGT1B	PGGT1B	0.50348	0.00815697	1.0515
NTC	NTC_1603	0.81698	0.0531677	1.04112
NDUFB4	NDUFB4	0.641957	0.0241301	1.03833
NTC	NTC_2372	0.896673	0.0711611	1.02916
NTC	NTC_2483	0.880913	0.0683197	1.02666
DLD	DLD	0.577947	0.0168248	1.02531
ITPKC	ITPKC	0.614533	0.0217392	1.02182
DHCR7	DHCR7	0.52702	0.0120718	1.01095
AKAP3	AKAP3_P1	0.587303	0.0195572	1.00352
SLC25A5	SLC25A5	0.558173	0.0168248	0.990227
NTC	NTC_497	0.64217	0.028843	0.988916
NDUFA7	NDUFA7	0.739683	0.0463606	0.986627
PPP4C	PPP4C	2.03035	0.327031	0.985552
PPP1R14D	PPP1R14D	0.632283	0.0278585	0.983227
NTC	NTC_1527	0.649143	0.0316552	0.973426
NTC	NTC_671	0.719583	0.0447142	0.971117
NTC	NTC_58	0.514463	0.0140439	0.95305
LAP3	LAP3	0.556597	0.0195572	0.951052
NTC	NTC_756	0.632367	0.0316552	0.948269
GLTP	GLTP	0.65559	0.0361102	0.945603
NDUFA10	NDUFA10	0.565467	0.0212866	0.9454
ABL2	ABL2_P2	0.546817	0.0187395	0.944484
NTC	NTC_2033	0.866347	0.0813393	0.944058
GNE	GNE	0.62114	0.0320734	0.927893
MAP3K12	MAP3K12	0.54384	0.0199777	0.924232
KRT8	KRT8_P1	0.587027	0.0267457	0.923244
PLK4	PLK4	0.874643	0.0881509	0.92255
PTPN12	PTPN12	0.498337	0.0141174	0.922044
QPCT	QPCT	0.57076	0.0251484	0.912925
TPTE	TPTE	0.544037	0.0212866	0.909571
NDUFB7	NDUFB7	0.691697	0.0499699	0.900099
UBA1	UBA1_P2	0.55642	0.0246347	0.894975
PPP2R5E	PPP2R5E	0.555607	0.0251484	0.888687
KCNN3	KCNN3	0.635773	0.0405724	0.88485
CLPP	CLPP	0.502747	0.0175691	0.882447
HAGH	HAGH	0.519883	0.020406	0.878729
PIGA	PIGA	0.66283	0.0481368	0.873293
UBA1	UBA1_P1	0.471827	0.015084	0.859425
AXL	AXL	0.587893	0.034719	0.857991
NTC	NTC_1397	0.895443	0.11062	0.856195
PPP1R1B	PPP1R1B	0.661263	0.0509081	0.855154
CDK17	CDK17	0.507717	0.0208422	0.8535
NTC	NTC_2128	0.799997	0.0868548	0.848962
NTC	NTC_2479	1.40892	0.251544	0.84449
MPRIP	MPRIP	0.63594	0.0472417	0.843049
GRK6	GRK6	0.562023	0.0320734	0.839581
SCYL1	SCYL1	0.799563	0.0896466	0.837516
MAGI2	MAGI2	0.56136	0.0327181	0.833739
CAPNS1	CAPNS1	0.505343	0.0226696	0.831065
NTC	NTC_809	0.566393	0.0346993	0.826752
NTC	NTC_507	0.607387	0.0447142	0.819701
NTC	NTC_1717	1.29788	0.234186	0.818234
NTC	NTC_1032	1.03784	0.163762	0.815521
WNK1	WNK1	0.487597	0.0217392	0.810754
NT5C	NT5C	0.509563	0.0256714	0.810486
KCNQ2	KCNQ2	0.58812	0.0429734	0.803843
LATS1	LATS1	0.513973	0.0272972	0.803794
CA2	CA2	0.640393	0.0558235	0.80253
ROR2	ROR2	0.704803	0.0729912	0.801171
DGUOK	DGUOK	0.536417	0.0327181	0.796693
GABBR1	GABBR1_P2	0.42503	0.0135038	0.794612
NDUFA8	NDUFA8	0.604917	0.0490462	0.792075
NTC	NTC_2211	0.382697	0.00858167	0.790815
NTC	NTC_255	0.487207	0.0238584	0.790424
NTC	NTC_1157	1.05149	0.17916	0.785209
NDUFA6	NDUFA6	0.557247	0.0390357	0.784903
ADH5	ADH5	0.455007	0.0191446	0.781681
H6PD	H6PD_P2	0.4914	0.0256714	0.781596
GABRB3	GABRB3	0.51423	0.0302044	0.781593
GSTT2	GSTT2	0.584153	0.0463606	0.779173
TP53RK	TP53RK	0.654283	0.0656661	0.773794
MAPK3	MAPK3	0.520747	0.0327181	0.773419
GCH1	GCH1	0.47532	0.0236345	0.773086
DUSP3	DUSP3	0.504637	0.0296026	0.771423
NTC	NTC_1864	0.931999	0.154658	0.755504
NTC	NTC_522	0.567803	0.0467135	0.755495
RIPK3	RIPK3	0.63036	0.0633634	0.755273
ABCG1	ABCG1	0.700343	0.0837843	0.754156
NDUFV1	NDUFV1_P1	0.59888	0.0568525	0.745755
MGAT1	MGAT1_P2	0.580273	0.0538118	0.736438
CTSL	CTSL_P1	0.477813	0.0290111	0.734608
TSKS	TSKS	0.3972	0.0144334	0.731099
SBF1	SBF1	0.476353	0.0296026	0.728187
NTC	NTC_1404	0.622893	0.0683197	0.725953
RNGTT	RNGTT	0.340513	0.00750884	0.723396
NTC	NTC_1394	0.95456	0.175213	0.72206
AKAP11	AKAP11	0.692697	0.0911626	0.720532
ADSSL1	ADSSL1	0.43219	0.0217392	0.718626
CDK5	CDK5	0.516143	0.0413597	0.714044
PTPN23	PTPN23	0.558687	0.0538118	0.709042
STK40	STK40	0.70509	0.0990545	0.707999
RAB9A	RAB9A	0.504073	0.0397977	0.705774
PSPH	PSPH_P2	0.423893	0.0217392	0.704831
AKAP13	AKAP13	0.48846	0.0361102	0.70454
PRKDC	PRKDC	0.55105	0.052829	0.703761
EDA	EDA	0.53578	0.0490462	0.701548
LMAN1	LMAN1	0.465833	0.0314397	0.699925
GCA	GCA	0.648567	0.0837843	0.698401
FOLR3	FOLR3_P2	0.571567	0.0611279	0.693745
CHRNA5	CHRNA5	0.44344	0.0272972	0.693488
GLIPR2	GLIPR2	0.4294	0.0246347	0.69067
NTC	NTC_1426	0.427727	0.0246332	0.687989
NTC	NTC_763	0.46234	0.0326434	0.687132
CDC25C	CDC25C	0.46256	0.0327181	0.687
UQCR10	UQCR10	0.339313	0.00982993	0.681154
SSTR2	SSTR2	0.519107	0.0499699	0.675509
MGST2	MGST2	0.545723	0.0578973	0.675246
GRIN2D	GRIN2D	0.39918	0.020406	0.674711
NTC	NTC_24	0.723107	0.120572	0.664358
FADS2	FADS2_P2	0.419687	0.0272972	0.65634
CHEK2	CHEK2	0.453473	0.0361102	0.654076
PPIF	PPIF	0.61093	0.0852199	0.653364
PPCDC	PPCDC_P1	0.537447	0.0611279	0.652332
CSNK1G3	CSNK1G3	0.428427	0.0302044	0.651178
S100B	S100B	0.308017	0.00778074	0.649601
CD33	CD33	0.492717	0.0481368	0.649165
PPP3CC	PPP3CC	0.716287	0.126034	0.644308
PPP1R11	PPP1R11	0.742757	0.136201	0.643093
ALAS1	ALAS1	0.687437	0.116468	0.641923
TRIB1	TRIB1	0.428727	0.0320734	0.640455
NTC	NTC_528	0.78013	0.151126	0.640222
CAMKV	CAMKV	0.510603	0.0558235	0.63988
NEU2	NEU2_ENST00000233840.3	0.47594	0.0454934	0.638736
SMS	SMS	0.52514	0.0611279	0.637394
PIK3R4	PIK3R4	0.343497	0.0141174	0.635553
EPRS	EPRS	0.376413	0.0208422	0.632772
GFER	GFER	0.702483	0.126034	0.631892
SLC1A4	SLC1A4	0.456493	0.0413597	0.631523
NTC	NTC_2358	0.541697	0.0692563	0.628119
NTC	NTC_1873	0.52217	0.064677	0.620991
NTC	NTC_2382	0.468833	0.0480877	0.617907
GRIN2C	GRIN2C	0.388387	0.0262038	0.614286
SLC5A6	SLC5A6	0.416293	0.0340407	0.611119
NTC	NTC_1636	0.366147	0.0216593	0.609398
NTC	NTC_2174	0.518267	0.0673936	0.607088
NTC	NTC_2162	0.342567	0.0169168	0.606919
NTC	NTC_209	0.414877	0.0346993	0.605587
ADRB3	ADRB3	0.439533	0.0429734	0.600754
TSSK6	TSSK6	0.677387	0.130028	0.60014
PFKL	PFKL_P2	0.523227	0.0717259	0.598741
GOT2	GOT2	0.49616	0.0622373	0.598344
MST4	MST4	0.423917	0.0390357	0.597103
CAST	CAST_P2	0.41142	0.0354088	0.596925
NTC	NTC_86	0.574567	0.0914813	0.596784
EGLN2	EGLN2_P2	1.0305	0.264605	0.595015
PROC	PROC_P2	0.29551	0.0100592	0.590262
PIK3R5	PIK3R5	0.40588	0.0354088	0.588887
GRIN3A	GRIN3A	0.419237	0.0397977	0.586991
BDH1	BDH1_P1	0.4823	0.0622373	0.581629
NTC	NTC_1324	0.49752	0.0711611	0.571032
SLC1A2	SLC1A2	0.316137	0.0157603	0.569816
RXRB	RXRB	0.28754	0.0105321	0.568605
GRID2	GRID2	0.37874	0.0320734	0.565783
GCGR	GCGR	0.42604	0.0472417	0.56479
LIMK1	LIMK1_P2	0.459453	0.0600348	0.561267
NTC	NTC_2069	1.16405	0.329827	0.560738
DDAH1	DDAH1	0.458027	0.0600348	0.559524
NTC	NTC_738	0.79605	0.19989	0.556605
CFTR	CFTR	0.442947	0.0558235	0.555093
NTC	NTC_1159	0.50603	0.080271	0.554326
ARPC2	ARPC2_P2	0.460037	0.0633634	0.551198
NTC	NTC_1094	0.46516	0.0655723	0.550414
CD46	CD46	0.356087	0.0290111	0.547461
SLC25A2	SLC25A2	0.634973	0.138309	0.545538
NDUFS2	NDUFS2	0.30379	0.0161084	0.54468
CLPX	CLPX	0.24351	0.00597607	0.541465
FFAR1	FFAR1_ENST00000246553.2	0.592843	0.122137	0.541357
MGST1	MGST1	0.292023	0.0144334	0.537508
ACSL1	ACSL1	0.339163	0.0262038	0.536433
DAPK2	DAPK2	0.473793	0.0749233	0.533199
TNIK	TNIK	0.4623	0.0717259	0.529021
SRMS	SRMS	0.443883	0.0645063	0.528398
MARCKS	MARCKS	0.438103	0.0633634	0.524918
PCYT1A	PCYT1A	0.454233	0.0704786	0.523251
NDUFB5	NDUFB5	0.504523	0.0942565	0.517484
GRIN1	GRIN1	0.39255	0.0481368	0.517193
BMP2K	BMP2K	0.26362	0.0110247	0.516071
AK2	AK2	0.467877	0.0795945	0.514251
PTPRF	PTPRF	0.2722	0.013206	0.511526
CERKL	CERKL_P1	0.384443	0.0472417	0.509647
IDH3A	IDH3A_P2	0.486513	0.0896466	0.509606
PPME1	PPME1	0.300927	0.020406	0.508639
EPOR	EPOR_P2	0.32112	0.0262038	0.507895
MAPK8IP3	MAPK8IP3	0.624469	0.15377	0.507773
DNTT	DNTT	0.487633	0.0911626	0.507228
MADD	MADD	0.469013	0.0852199	0.50159
NTC	NTC_2129	0.60723	0.149383	0.501389
OBSCN	OBSCN	0.47745	0.0896466	0.500113
NTC	NTC_1549	0.51864	0.109252	0.498708
OXTR	OXTR	0.351183	0.0390357	0.494655
IFNAR2	IFNAR2	0.407123	0.0611279	0.49415
SBF2	SBF2	0.395407	0.0578973	0.489253
TYR	TYR	0.508403	0.114626	0.478265
NTC	NTC_223	0.487837	0.107899	0.471731
NDUFC2	NDUFC2	0.378453	0.0578973	0.468276
L3MBTL1	L3MBTL1_P2	0.44938	0.0911626	0.467438
PPM1A	PPM1A	0.375817	0.0578973	0.465014
ALPL	ALPL_P2	0.322217	0.0361102	0.464756
TPK1	TPK1	0.424537	0.0809718	0.463452
NTC	NTC_2260	0.46516	0.101328	0.462496
CALR	CALR	0.554753	0.14699	0.46195
SULT1B1	SULT1B1	0.385373	0.0633634	0.461739
NTC	NTC_1379	0.38482	0.0637918	0.45995
NTC	NTC_523	0.329127	0.0403284	0.458931
CCKAR	CCKAR	0.458427	0.10236	0.453782
LSS	LSS	0.558667	0.156082	0.450646
GABBR2	GABBR2	0.35289	0.0538118	0.44786
NTC	NTC_1233	0.341267	0.0509381	0.441243
PRLR	PRLR	0.294653	0.0320734	0.440169
PITPNA	PITPNA	0.62186	0.196746	0.439092
CNR1	CNR1	0.445657	0.104046	0.437981
RIPK4	RIPK4	0.397573	0.0795945	0.43698
NTC	NTC_979	0.261377	0.0213104	0.436867
NPC1L1	NPC1L1	0.258007	0.020406	0.436094
PKN1	PKN1_P1	0.40763	0.0866754	0.432945
NTC	NTC_2307	0.586947	0.183173	0.432661
NTC	NTC_151	0.4952	0.134381	0.431647
APOE	APOE	0.425627	0.097434	0.430432
NTC	NTC_290	1.11595	0.411782	0.430011
NTC	NTC_902	0.501307	0.139247	0.429226
AAK1	AAK1	0.503033	0.140441	0.428839
HBA1	HBA1_P2	0.429073	0.100696	0.42778
CD86	CD86_P1	0.34438	0.0578973	0.426116
GABRD	GABRD	0.24384	0.0179519	0.425718
GLRA2	GLRA2	0.484007	0.132061	0.425551
KDR	KDR	0.410527	0.0926992	0.424043
MTMR2	MTMR2	0.272647	0.0278585	0.423977
UCK1	UCK1	0.28485	0.0333738	0.420608
NTC	NTC_2096	0.885457	0.335966	0.419445
NTC	NTC_1831	0.44365	0.113394	0.41943
BEGAIN	BEGAIN_P2	0.663794	0.235114	0.417342
NTC	NTC_743	0.472613	0.131211	0.416859
NTC	NTC_274	0.564297	0.183173	0.415965
EPOR	EPOR_P1	0.317397	0.0490462	0.415598
NTC	NTC_197	0.626397	0.217695	0.41477
NADSYN1	NADSYN1	0.927477	0.357391	0.414449
CAMK1	CAMK1	0.271113	0.0296026	0.414443
CIT	CIT	0.234773	0.0171934	0.41429
DTYMK	DTYMK	0.28383	0.034719	0.414231
CLK2	CLK2	0.40085	0.0926992	0.414048
SLC25A4	SLC25A4	0.462857	0.128019	0.413204
COMTD1	COMTD1	0.36576	0.0742747	0.413001
NTC	NTC_1945	0.596273	0.204238	0.411347
NTC	NTC_401	0.262277	0.02709	0.411038
PPIA	PPIA	0.42044	0.105753	0.410227
SCN2B	SCN2B	0.35836	0.0717259	0.41008
NTC	NTC_144	0.557283	0.185204	0.408126
PRKG2	PRKG2	0.399147	0.0958347	0.406522
NME5	NME5	0.330927	0.0600348	0.404259
ESD	ESD	0.25489	0.0267457	0.400877
NTC	NTC_1601	0.828793	0.329827	0.399242
NTC	NTC_1615	0.514317	0.167515	0.399082
NTC	NTC_2303	0.56604	0.197741	0.398437
ZMYND8	ZMYND8	0.387403	0.0958347	0.394562
MELK	MELK	0.22464	0.0179519	0.392197
NQO2	NQO2	0.34258	0.0717259	0.392023
ATP5B	ATP5B	0.698863	0.274979	0.391853
PLK1	PLK1	0.208647	0.0138076	0.388058
CDK18	CDK18	0.289277	0.0463606	0.385852
FTH1	FTH1	0.359597	0.0852199	0.384574
C1R	C1R	0.227093	0.0208422	0.381757
NTC	NTC_1567	0.74065	0.306002	0.380899
CPE	CPE	0.266583	0.0375487	0.379989
NEDD8-MDP1	NEDD8-MDP1	0.3345	0.0742747	0.377704
NTC	NTC_2452	0.507603	0.181158	0.376612
NTC	NTC_422	0.31915	0.0664778	0.375743
NTC	NTC_1770	0.359633	0.0903065	0.375558
NTC	NTC_1160	0.331617	0.0761115	0.37093
NTC	NTC_1085	0.4987	0.183173	0.367611
DRD4	DRD4	0.43715	0.144782	0.366894
CAMK1G	CAMK1G_P2	0.262337	0.0405724	0.365112
CDK12	CDK12	0.334267	0.0809718	0.364908
CTDP1	CTDP1	0.226807	0.0251484	0.362775
PDIK1L	PDIK1L	0.41761	0.136201	0.361575
NTC	NTC_1539	0.346317	0.0914813	0.359708
NTC	NTC_1628	0.85783	0.380978	0.359516
ULK2	ULK2	0.277963	0.0509081	0.359466
NTC	NTC_1816	0.6928	0.303106	0.359151
DCTD	DCTD	0.307237	0.0680374	0.358623
PASK	PASK	0.39768	0.126034	0.357718
NTC	NTC_1210	0.64804	0.280597	0.357665
MAP3K15	MAP3K15	0.325163	0.0795945	0.357393
NTC	NTC_88	0.890377	0.397913	0.356339
NTC	NTC_1640	0.459077	0.167515	0.356219
IL2RB	IL2RB	0.17494	0.00938526	0.3547
LSM6	LSM6	0.61261	0.264605	0.353722
SOAT1	SOAT1	0.40195	0.132061	0.353405
ITPKB	ITPKB	0.31897	0.0782364	0.352969
NUCKS1	NUCKS1	0.384827	0.121177	0.352724
NTC	NTC_2066	0.281477	0.0562667	0.351775
C1QC	C1QC	0.204493	0.0195572	0.349416
NTC	NTC_2026	0.464897	0.177179	0.349411
TRPM8	TRPM8	0.268333	0.0499699	0.34918
NTC	NTC_1155	0.297843	0.0673936	0.348888
NTC	NTC_2190	0.50544	0.204238	0.348684
SLC32A1	SLC32A1	0.462933	0.178091	0.346903
HTR4	HTR4	0.527273	0.222783	0.343845
NME7	NME7	0.212017	0.0246347	0.341019
MYL12A	MYL12A_P2	0.234553	0.0354088	0.340311
DUSP13	DUSP13	0.255347	0.0472417	0.338507
SPINK6	SPINK6	0.22252	0.0302044	0.338215
LRP1	LRP1	0.219637	0.0290111	0.337677
ATP8A1	ATP8A1	0.235113	0.0368235	0.337123
NTC	NTC_1763	0.28455	0.0655723	0.336702
NTC	NTC_1131	0.65685	0.308916	0.335099
GADL1	GADL1	0.248413	0.0454934	0.333383
NTC	NTC_514	0.79289	0.380978	0.3323
MARK3	MARK3_P2	0.374203	0.130028	0.331531
NTC	NTC_1982	0.613177	0.288901	0.330656
TARS	TARS	0.15372	0.00707459	0.330544
NTC	NTC_1848	0.414753	0.160073	0.330012
NTC	NTC_1689	0.736737	0.358027	0.328647
PDGFRA	PDGFRA_ENST00000257290.5	0.35064	0.116468	0.327425
DGKQ	DGKQ_P1	0.366157	0.128019	0.326877
NTC	NTC_436	0.492483	0.217695	0.326099
CAMK2A	CAMK2A	0.407313	0.158421	0.325927
GNPDA1	GNPDA1	0.34387	0.112806	0.325875
STK11	STK11_P2	0.349883	0.118335	0.324303
GLYATL1	GLYATL1_P2	0.358473	0.126034	0.322451
NTC	NTC_387	1.1099	0.512619	0.3221
SLC8A1	SLC8A1_P2	0.28855	0.0768971	0.321471
UPP1	UPP1	0.2862	0.0755767	0.321005
TYROBP	TYROBP	0.426493	0.178091	0.319596
NTC	NTC_2053	0.35681	0.1281	0.318436
NDUFB1	NDUFB1	0.39069	0.15377	0.317681
MCFD2	MCFD2_P2	0.249733	0.0538118	0.316942
NTC	NTC_1551	0.69193	0.348463	0.316796
NTC	NTC_78	0.143549	0.00627982	0.316103
NTC	NTC_1462	0.283944	0.0771345	0.315959
NTC	NTC_932	0.414027	0.173264	0.315195
NTC	NTC_521	0.424633	0.181158	0.315053
RARG	RARG_P2	0.540152	0.261208	0.314916
LIAS	LIAS	0.206953	0.0302044	0.314555
TAB1	TAB1_ENST00000216160.6	0.259523	0.0622373	0.312972
NTC	NTC_2407	0.518101	0.24901	0.312821
GRM8	GRM8	0.29535	0.0881509	0.311527
NTC	NTC_1543	0.318417	0.105231	0.311366
CHRNB4	CHRNB4	0.142713	0.00658333	0.311337
MMP21	MMP21_ENST00000368808.3	0.38398	0.156082	0.309736
CALM3	CALM3_ENST00000291295.9	0.406343	0.173011	0.309604
H6PD	H6PD_P1	0.365647	0.142599	0.309295
NTC	NTC_2071	0.376323	0.151126	0.308834
NTC	NTC_1033	0.688763	0.358027	0.307246
NTC	NTC_2085	0.37913	0.156447	0.305439
NTC	NTC_2351	0.50306	0.24901	0.303739
STK10	STK10	0.237117	0.052829	0.302828
PROSC	PROSC	0.28159	0.0852199	0.301149
STRADA	STRADA	0.23029	0.0499699	0.299674
GUK1	GUK1	0.497653	0.251197	0.298585
BLVRA	BLVRA_P2	0.25714	0.0692492	0.298176
AKR1A1	AKR1A1	0.189413	0.0267457	0.297899
ACVR2A	ACVR2A	0.335753	0.130028	0.297465
PDK4	PDK4	0.27377	0.0823683	0.296832
NTC	NTC_1228	0.25794	0.0711611	0.296053
NTC	NTC_170	0.26192	0.0740986	0.296019
PDE3B	PDE3B	0.285633	0.0926992	0.295038
FTCD	FTCD_P2	0.402183	0.185918	0.293867
NTC	NTC_2231	0.265073	0.0781687	0.293427
SIGLEC7	SIGLEC7	0.23774	0.058958	0.292291
PHGDH	PHGDH	0.19672	0.0327181	0.292171
GRM4	GRM4_P2	0.268833	0.0823683	0.29148
NTC	NTC_1204	0.39545	0.185204	0.289608
STK3	STK3	0.309943	0.116468	0.289423
NTC	NTC_582	0.270563	0.0857281	0.288658
NTC	NTC_1923	0.882463	0.473839	0.286244
NTC	NTC_249	0.395887	0.189316	0.286152
SPHKAP	SPHKAP	0.367107	0.16804	0.284356
CYGB	CYGB	0.174673	0.0236345	0.284098
ROCK1	ROCK1	0.39129	0.188583	0.283489
NTC	NTC_1903	0.28982	0.106558	0.281825
HMOX2	HMOX2_P2	0.24288	0.0692492	0.28164
MAP3K8	MAP3K8	0.43969	0.228889	0.281566
NEK2	NEK2	0.358527	0.165595	0.279993
NTC	NTC_1582	0.440323	0.231778	0.279574
EPS8L1	EPS8L1_P1	0.1558	0.0161084	0.279341
NTC	NTC_12	0.190438	0.0341753	0.279236
IL4I1	IL4I1_ENST00000391826.2	0.357427	0.165595	0.279134
SLC12A5	SLC12A5_P1	0.279507	0.100696	0.278664
NTC	NTC_1225	0.429433	0.224657	0.278479
LHCGR	LHCGR	0.269367	0.0942565	0.276286
MR1	MR1	0.316623	0.134119	0.276257
TRPV3	TRPV3_P2	0.325133	0.142599	0.275025
RETSAT	RETSAT	0.179827	0.0296026	0.274896
INPP5D	INPP5D	0.388427	0.196746	0.274266
FASTK	FASTK	0.26676	0.0942565	0.273613
CCR5	CCR5	0.403933	0.210921	0.27301
NTC	NTC_1777	0.20935	0.0502126	0.271985
NTC	NTC_1443	0.393343	0.204238	0.271353
PPFIA3	PPFIA3_P1	0.213127	0.0538118	0.270484
NTC	NTC_2230	0.320193	0.144247	0.269249
ISYNA1	ISYNA1	0.467863	0.268032	0.26753
SYNC	SYNC	0.34484	0.16804	0.267109
NTC	NTC_2531	0.62971	0.377645	0.266314
NTC	NTC_842	0.415927	0.229387	0.265957
TH	TH_P1	0.238327	0.0768971	0.265517
NTC	NTC_2348	0.285083	0.117659	0.264949
NTC	NTC_253	0.151737	0.0196388	0.258997
PCMT1	PCMT1	0.3278	0.163177	0.258091
ASGR2	ASGR2	0.169207	0.0302044	0.257182
CDKN2C	CDKN2C_P2	0.348303	0.183281	0.256658
NTC	NTC_1705	0.217783	0.0664778	0.256401
SAA1	SAA1	0.347857	0.183281	0.256329
CAST	CAST_P1	0.205077	0.0568525	0.255372
PI4K2A	PI4K2A	0.348667	0.185918	0.254763
MTM1	MTM1	0.23654	0.0852199	0.25297
NTC	NTC_169	0.364203	0.204238	0.25125
PROS1	PROS1	0.233023	0.0837843	0.250928
NTC	NTC_1024	0.279463	0.126566	0.25087
NTC	NTC_1791	0.477383	0.300228	0.249456
NTC	NTC_2207	0.267863	0.117659	0.248945
NFS1	NFS1	0.197387	0.05481	0.248932
PRKCDBP	PRKCDBP	0.26572	0.118335	0.246293
FNTB	FNTB	0.154983	0.0262038	0.245127
NTC	NTC_1459	0.694723	0.444015	0.244961
MAN2A1	MAN2A1	0.158153	0.0284298	0.244541
EPHX2	EPHX2	0.366337	0.216794	0.24323
GSTO1	GSTO1	0.33001	0.183281	0.243178
SLC25A29	SLC25A29	0.393973	0.241457	0.243144
PPP1CA	PPP1CA_P1	0.154717	0.0272972	0.241959
NTC	NTC_458	0.166413	0.0357681	0.240718
MYH7	MYH7_P1	0.253597	0.112806	0.240326
NTC	NTC_1269	0.28552	0.144247	0.240092
NTC	NTC_1150	0.268563	0.1281	0.23968
ACP5	ACP5_P1	0.316837	0.175537	0.239412
CSNK2A2	CSNK2A2	0.238417	0.0990545	0.2394
PPP1R12A	PPP1R12A	0.172777	0.0413597	0.239023
NDUFV2	NDUFV2	0.118317	0.0096053	0.238703
DPP4	DPP4	0.20007	0.0645063	0.238163
NTC	NTC_2311	0.24159	0.103917	0.237559
NTC	NTC_1827	0.245407	0.107899	0.237304
MCCC1	MCCC1	0.181127	0.0490462	0.237166
SLC13A3	SLC13A3	0.435707	0.285627	0.237112
NTC	NTC_1054	0.558599	0.377645	0.23624
GALE	GALE	0.319433	0.183281	0.235385
NTC	NTC_1413	0.369613	0.231778	0.234678
SGK1	SGK1_P1	0.353707	0.219774	0.232748
NTC	NTC_1345	0.70905	0.470052	0.232465
PLOD1	PLOD1	0.218257	0.0866754	0.231811
YES1	YES1	0.38937	0.254504	0.231405
CHRNB1	CHRNB1	0.134417	0.0191446	0.230922
PRPS1L1	PRPS1L1	0.428147	0.289238	0.230662
ELANE	ELANE	0.136823	0.0208422	0.230008
NTC	NTC_1368	0.37802	0.246495	0.229909
NTC	NTC_1363	0.402677	0.269779	0.22912
NTC	NTC_36	0.479443	0.332887	0.229032
NTC	NTC_1593	0.13966	0.0242431	0.225608
OAT	OAT	0.276503	0.156082	0.22304
GABRR3	GABRR3	0.20426	0.0809718	0.222984
MUC2	MUC2	0.351347	0.231987	0.222942
NDUFC1	NDUFC1_P2	0.212377	0.0896466	0.222457
NTC	NTC_968	0.555313	0.397913	0.222243
NTC	NTC_1819	0.362153	0.243998	0.22186
NTC	NTC_1681	0.55946	0.401353	0.221811
KARS	KARS	0.477053	0.343009	0.221684
MAP3K13	MAP3K13_P1	0.226997	0.105753	0.221482
NTC	NTC_443	0.395017	0.275151	0.221378
NTSR2	NTSR2	0.15906	0.0405724	0.221375
TRIM24	TRIM24	0.36466	0.24792	0.22087
TFF2	TFF2	0.170783	0.0509081	0.220859
NTC	NTC_35	0.3792	0.261856	0.220671
NTC	NTC_722	0.254227	0.135988	0.220287
NTC	NTC_99	0.398933	0.280597	0.220178
NDUFV3	NDUFV3	0.27913	0.163177	0.219771
NTC	NTC_2106	0.475657	0.345311	0.219653
FOLR3	FOLR3_P1	0.336707	0.222783	0.219573
NTC	NTC_1071	0.39448	0.277865	0.219396
NTC	NTC_83	0.186296	0.0664778	0.219331
PLA2G2E	PLA2G2E	0.24531	0.128019	0.218995
NTC	NTC_1167	0.81914	0.540717	0.218735
NEK9	NEK9	0.187323	0.0680374	0.218654
ALPL	ALPL_P1	0.23756	0.120224	0.218557
NTC	NTC_1751	0.225883	0.107899	0.218425
DUSP16	DUSP16	0.27944	0.165595	0.21823
NTC	NTC_2104	0.19681	0.0781687	0.217862
NTC	NTC_892	1.07998	0.629365	0.217182
NIM1	NIM1	0.293027	0.183281	0.215926
ACTA1	ACTA1_P2	0.410495	0.300254	0.214488
SEC14L2	SEC14L2	0.178247	0.0633634	0.213568
KRTAP5-3	KRTAP5-3_ENST00000399685.1	0.206507	0.0926992	0.213306
AK7	AK7	0.391623	0.285627	0.213121
NTC	NTC_766	0.161522	0.0480877	0.212881
NTC	NTC_592	0.150843	0.0391444	0.212286
CD3D	CD3D	0.31395	0.210921	0.212192
MARK3	MARK3_P1	0.29981	0.196746	0.211694
GSTA4	GSTA4_P2	0.345143	0.244674	0.211025
KCND3	KCND3	0.241543	0.134119	0.210749
CTRB1	CTRB1	0.27821	0.175537	0.210224
SRR	SRR	0.352667	0.254504	0.209592
JAK3	JAK3	0.342163	0.244674	0.209203
ACVR1B	ACVR1B	0.32647	0.228889	0.209063
CSAD	CSAD	0.256227	0.15377	0.208345
ARF6	ARF6_P1	0.289697	0.191276	0.208101
SLC36A1	SLC36A1_P1	0.376963	0.282047	0.207208
NTC	NTC_553	0.25168	0.151126	0.206544
NTC	NTC_2321	0.38284	0.288901	0.206447
NTC	NTC_1006	0.404	0.311848	0.204447
CDK14	CDK14	0.33431	0.244674	0.204401
SYN1	SYN1	0.193273	0.0881509	0.20386
NTC	NTC_765	0.262053	0.167515	0.203339
NTC	NTC_1541	0.925087	0.603406	0.202955
NTC	NTC_1364	0.215757	0.114802	0.202822
NTC	NTC_1191	0.487999	0.387698	0.200815
CACNB2	CACNB2_P1	0.365143	0.282047	0.200711
PTPN20B	PTPN20B_ENST00000374233.3	0.143837	0.0405724	0.200188
NTC	NTC_2204	0.317015	0.234186	0.199859
NTC	NTC_937	0.22363	0.1281	0.199579
PTPN6	PTPN6	0.212933	0.116468	0.198835
NTC	NTC_989	0.353634	0.275151	0.198186
KIAA1804	KIAA1804	0.251547	0.163177	0.198053
NTC	NTC_1045	0.336093	0.259251	0.197045
ADH1B	ADH1B	0.206363	0.111009	0.197003
PPIG	PPIG	0.336677	0.261208	0.196287
NTC	NTC_2369	0.282559	0.202056	0.196245
PPP1R21	PPP1R21	0.113543	0.0187395	0.196117
ADK	ADK_P2	0.292377	0.213843	0.195865
GRIN3B	GRIN3B	0.17446	0.0755767	0.195676
NTC	NTC_2477	0.245887	0.160073	0.195648
NTC	NTC_2523	0.589673	0.466282	0.195389
NTC	NTC_839	0.345187	0.272456	0.194928
NTC	NTC_1874	0.524747	0.425933	0.194502
NTC	NTC_1104	0.384186	0.311848	0.19442
RNASE3	RNASE3	0.31178	0.238271	0.194217
NISCH	NISCH	0.223073	0.136201	0.193141
NTC	NTC_525	0.123737	0.0275194	0.193074
ATP6V1A	ATP6V1A	0.4241	0.351181	0.19274
NTC	NTC_2516	0.314517	0.243998	0.192678
NTC	NTC_662	0.337953	0.269779	0.192293
HPRT1	HPRT1	0.197063	0.105753	0.192276
NTC	NTC_13	0.56118	0.455072	0.191879
NTC	NTC_68	0.516443	0.425933	0.191424
SPHK2	SPHK2	0.303747	0.235114	0.190972
NTC	NTC_1180	0.371163	0.306002	0.19088
GCAT	GCAT	0.202493	0.114626	0.190489
PDPR	PDPR	0.14179	0.0454934	0.190289
P4HB	P4HB	0.139037	0.0429734	0.190035
NTC	NTC_957	0.48577	0.408288	0.188981
RIOK3	RIOK3	0.301773	0.238271	0.187983
LPPR2	LPPR2	0.53347	0.444293	0.187958
NTC	NTC_1756	0.39944	0.339062	0.187625
NTC	NTC_1008	0.3371	0.277865	0.187484
MYL12A	MYL12A_P1	0.466977	0.398307	0.186689
EIF2AK1	EIF2AK1	0.20351	0.122137	0.185836
NTC	NTC_680	0.33264	0.277865	0.185003
NTC	NTC_923	0.340203	0.286115	0.184887
NTC	NTC_2339	0.53987	0.455072	0.184592
FER	FER_P2	0.26818	0.205165	0.18448
NTC	NTC_2262	0.531597	0.451369	0.18365
NUAK1	NUAK1	0.30273	0.24792	0.18336
NTC	NTC_2341	0.109122	0.0213104	0.182387
TRPV1	TRPV1	0.231363	0.163177	0.182162
NTC	NTC_268	0.19677	0.119108	0.181827
NTC	NTC_1354	0.129777	0.0397327	0.181798
DCD	DCD	0.09473	0.0120718	0.181714
NTC	NTC_411	0.47469	0.415293	0.181163
NTC	NTC_1095	1.01828	0.664698	0.180618
MOCOS	MOCOS	0.312793	0.264605	0.180608
NTC	NTC_1482	0.133047	0.044064	0.180401
NTC	NTC_271	0.40794	0.361251	0.180387
NTC	NTC_2102	0.131581	0.0427876	0.180093
NTC	NTC_2515	0.49411	0.433114	0.179559
NTC	NTC_811	0.24184	0.181158	0.179431
PLK2	PLK2_P1	0.171193	0.0896466	0.179319
NTC	NTC_1884	0.610533	0.508668	0.179232
PPP2R2C	PPP2R2C	0.365127	0.323114	0.179147
MARK1	MARK1	0.32781	0.285627	0.178394
CDKN2B	CDKN2B	0.16307	0.0809718	0.178018
SCNN1G	SCNN1G	0.270437	0.219774	0.177954
NTC	NTC_1868	0.57893	0.493025	0.177807
NTC	NTC_52	0.223173	0.160073	0.177575
NTC	NTC_1901	0.227377	0.16563	0.177549
NTC	NTC_1587	0.128309	0.0415426	0.17726
CA4	CA4	0.334323	0.296551	0.176489
HLA-A	HLA-A	0.296803	0.254504	0.176392
PRKAA1	PRKAA1	0.383723	0.34708	0.176348
NTC	NTC_2504	0.155224	0.0731086	0.176339
CDKN1A	CDKN1A	0.11196	0.0267457	0.176085
GSK3B	GSK3B	0.0961267	0.0147555	0.176012
ACYP2	ACYP2	0.30961	0.271491	0.175315
PDK1	PDK1	0.37718	0.343009	0.175274
PKN1	PKN1_P2	0.318593	0.282047	0.175124
PPP1R15B	PPP1R15B	0.256753	0.208029	0.175074
NTC	NTC_2168	0.137797	0.0539287	0.174751
MMP28	MMP28	0.330393	0.296551	0.174415
NTC	NTC_1320	0.226097	0.169415	0.174331
NTC	NTC_2191	0.447829	0.408288	0.17422
SMG1	SMG1	0.0960667	0.0154189	0.174068
NTC	NTC_603	0.422587	0.387698	0.173897
NTC	NTC_2381	0.36083	0.329827	0.173817
NTC	NTC_812	0.207657	0.145944	0.173563
PFAS	PFAS	0.331423	0.300254	0.173173
GART	GART	0.14073	0.058958	0.173021
PON1	PON1	0.21267	0.15377	0.172928
CD1A	CD1A	0.153023	0.0742747	0.172788
KLK1	KLK1_P1	0.153943	0.0755767	0.172665
NTC	NTC_1129	0.133316	0.0509381	0.172372
HTR2B	HTR2B	0.280947	0.244674	0.171774
NTC	NTC_535	0.246923	0.202056	0.171495
CDC14A	CDC14A	0.23845	0.191276	0.171288
AARS2	AARS2	0.308277	0.278498	0.171148
DOLPP1	DOLPP1	0.337887	0.311546	0.171132
PTPRR	PTPRR	0.250573	0.208029	0.17086
APRT	APRT	0.112273	0.0302044	0.170648
EPHB3	EPHB3	0.21985	0.16804	0.170293
IP6K3	IP6K3	0.1426	0.0645063	0.169751
NMT2	NMT2	0.136283	0.0578973	0.168629
C8G	C8G	0.306663	0.282047	0.168566
NTC	NTC_596	0.327105	0.306002	0.168222
NTC	NTC_554	0.266733	0.234186	0.168159
NTC	NTC_1801	0.329297	0.308916	0.167994
MAPK12	MAPK12	0.15594	0.0837843	0.167922
NTC	NTC_1700	0.339643	0.320755	0.167725
NTC	NTC_686	0.283609	0.256664	0.16751
NTC	NTC_591	0.356157	0.339062	0.167294
PTGER4	PTGER4_P1	0.148087	0.0742747	0.167213
GP9	GP9	0.300727	0.278498	0.166957
NTC	NTC_1510	0.0912063	0.0147812	0.166934
NTC	NTC_2007	0.458	0.433114	0.166436
NTC	NTC_1944	0.231763	0.191397	0.166421
KAT2A	KAT2A	0.169847	0.105753	0.165721
ASRGL1	ASRGL1	0.226553	0.185918	0.165538
NTC	NTC_7	0.61217	0.536656	0.165472
NTC	NTC_1466	0.357743	0.345311	0.165202
OGDH	OGDH	0.180827	0.122137	0.165122
NTC	NTC_2428	0.393223	0.380978	0.1648
NTC	NTC_452	0.19311	0.140898	0.164355
TRAPPC6A	TRAPPC6A	0.138823	0.0656661	0.164181
KCNMA1	KCNMA1	0.30458	0.289238	0.164091
PKIG	PKIG	0.325057	0.315371	0.162911
NTC	NTC_1407	0.0877667	0.0140439	0.162589
CSF1R	CSF1R	0.119667	0.0437999	0.16257
NAGPA	NAGPA	0.19215	0.142599	0.162537
NTC	NTC_490	0.475083	0.455072	0.16244
TWF2	TWF2	0.18675	0.136201	0.161692
NTC	NTC_2082	0.11531	0.0397327	0.161533
F2R	F2R	0.322267	0.315371	0.161513
AKT2	AKT2	0.232403	0.20233	0.161274
NTC	NTC_1520	0.108433	0.0326434	0.161154
ACAT1	ACAT1	0.13421	0.0633634	0.160805
LARS	LARS	0.12263	0.0490462	0.160571
NTC	NTC_1644	0.28835	0.277865	0.160371
NTC	NTC_1724	0.182842	0.132789	0.160323
NTC	NTC_1965	0.283493	0.272456	0.16009
NTC	NTC_1306	0.205965	0.167515	0.159818
SCLY	SCLY_ENST00000254663.6,ENST00000555827.1	0.18597	0.138309	0.159776
HMGCR	HMGCR	0.113707	0.0397977	0.159205
PSPH	PSPH_P1	0.11626	0.0429734	0.158904
PRKAR1A	PRKAR1A	0.346097	0.351181	0.15729
AANAT	AANAT	0.30928	0.311546	0.156644
NTC	NTC_1408	0.200163	0.16563	0.1563
OGFOD2	OGFOD2	0.0986467	0.0262038	0.156023
NTC	NTC_2107	0.326507	0.332887	0.155973
CAT	CAT_P2	0.143837	0.0823683	0.155953
NTC	NTC_976	0.145723	0.0857281	0.155469
NTC	NTC_2396	0.11008	0.0391444	0.154919
NTC	NTC_810	0.367063	0.380978	0.153836
NTC	NTC_1629	0.133891	0.0711611	0.153674
PPP3R1	PPP3R1	0.258443	0.254504	0.153594
NTC	NTC_709	0.324036	0.335966	0.153498
SNRPA	SNRPA	0.0709833	0.0069073	0.153373
PDE1B	PDE1B_P1	0.178137	0.138309	0.153046
NTC	NTC_1998	0.095533	0.0250288	0.153002
NTC	NTC_1760	0.251187	0.246495	0.15277
PTP4A3	PTP4A3	0.126623	0.0622373	0.152701
NTC	NTC_604	0.419117	0.433114	0.152306
NTC	NTC_2533	0.46432	0.470052	0.152229
PDE8A	PDE8A_P2	0.13721	0.0782364	0.151835
NTC	NTC_1792	0.242413	0.236612	0.151742
NTC	NTC_2145	0.462603	0.470052	0.151666
PURA	PURA_P2	0.132443	0.0717259	0.151558
PDE6G	PDE6G	0.329357	0.34708	0.151363
NTC	NTC_2091	0.64357	0.582149	0.151217
NTC	NTC_2347	0.110071	0.0427876	0.150653
NTC	NTC_1179	0.129141	0.0683197	0.150507
PTPRG	PTPRG	0.246127	0.244674	0.150485
NTC	NTC_745	0.085172	0.0172019	0.150279
AKR1B1	AKR1B1	0.155963	0.109234	0.149981
ACVR1	ACVR1	0.30317	0.323114	0.148749
MAT1A	MAT1A	0.346063	0.372147	0.14856
NTC	NTC_1378	0.14226	0.0903065	0.148559
NTC	NTC_2000	0.577377	0.55299	0.148549
S100A1	S100A1_P2	0.385483	0.411793	0.148535
CUTA	CUTA	0.11548	0.0518611	0.14841
ARF6	ARF6_P2	0.419628	0.444293	0.147848
NTC	NTC_648	0.379163	0.408288	0.147507
RIPK1	RIPK1_P2	0.15205	0.107482	0.147285
NTC	NTC_1114	0.18777	0.16563	0.146622
GABRA3	GABRA3	0.251303	0.261208	0.146513
NTC	NTC_922	0.406817	0.43673	0.146367
NTC	NTC_2022	0.168563	0.135988	0.14606
NTC	NTC_801	0.134607	0.082419	0.14591
NTC	NTC_1581	0.56711	0.55299	0.145907
NTC	NTC_1513	0.17549	0.147656	0.145788
NTC	NTC_469	0.3023	0.329827	0.145622
NTC	NTC_898	0.129447	0.0750996	0.145545
TRAPPC4	TRAPPC4	0.38178	0.416347	0.145284
KCNA1	KCNA1	0.33438	0.367893	0.145214
ESRRG	ESRRG_ENST00000360012.3	0.337937	0.372147	0.145071
PHPT1	PHPT1	0.28344	0.307751	0.145065
NTC	NTC_1031	0.26867	0.288901	0.14488
NTC	NTC_33	0.265392	0.286115	0.14423
PTH	PTH	0.133913	0.0837843	0.144203
NTC	NTC_1000	0.353237	0.391085	0.144025
NTC	NTC_1745	0.2908	0.320755	0.143605
PRKD1	PRKD1	0.26645	0.289238	0.143548
MKNK2	MKNK2_P1	0.705573	0.626917	0.143083
NTC	NTC_1618	0.548963	0.548884	0.143016
INPP5B	INPP5B_P2	0.205877	0.20233	0.142866
SLC12A3	SLC12A3	0.115233	0.0578973	0.142583
NTC	NTC_764	0.303352	0.339062	0.142491
NID1	NID1	0.46368	0.493167	0.142353
NTC	NTC_720	0.116697	0.0603505	0.142291
NTC	NTC_1955	0.193603	0.185204	0.141785
NTC	NTC_693	0.14605	0.107899	0.141228
NTC	NTC_1805	0.194926	0.189316	0.140895
NTC	NTC_107	0.272563	0.306002	0.140173
NTC	NTC_1091	0.40974	0.455072	0.140098
PDE3A	PDE3A	0.31142	0.355313	0.139949
PTP4A2	PTP4A2	0.121673	0.0717259	0.139234
NTC	NTC_610	0.1415	0.103917	0.139139
NTC	NTC_2467	0.38907	0.440364	0.138582
GHRHR	GHRHR_P2	0.130307	0.0866754	0.138399
NTC	NTC_1532	0.168498	0.151126	0.13828
P4HTM	P4HTM	0.104413	0.0481368	0.137567
NTC	NTC_2216	0.321603	0.374331	0.137243
NTC	NTC_1073	0.179113	0.171332	0.13723
NTC	NTC_1185	0.178966	0.171332	0.137117
NDUFA2	NDUFA2	0.0814967	0.0208422	0.137
GNAT1	GNAT1_P1	0.18423	0.180672	0.136903
NTC	NTC_2423	0.900537	0.705353	0.136515
NTC	NTC_1648	0.11534	0.0655723	0.136479
NTC	NTC_2505	0.337774	0.39449	0.136448
NTC	NTC_1190	0.145093	0.114802	0.136395
AMN	AMN_P2	0.240823	0.271491	0.136365
SLC16A4	SLC16A4	0.21886	0.238271	0.136334
GALNT1	GALNT1_ENST00000269195.5	0.30304	0.355313	0.136183
SLC1A5	SLC1A5_P1	0.167293	0.15377	0.136031
NTC	NTC_517	0.250097	0.286115	0.135918
UQCRQ	UQCRQ	0.143973	0.114626	0.135438
TENC1	TENC1	0.29116	0.343009	0.135301
PTGS1	PTGS1	0.13372	0.097434	0.13523
NTC	NTC_931	0.17087	0.16191	0.135111
PRKAG1	PRKAG1	0.0721733	0.0135038	0.134931
DAPK3	DAPK3	0.222517	0.24792	0.134776
NTC	NTC_2197	0.312713	0.371034	0.13465
SGK3	SGK3_ENST00000345714.4	0.146213	0.120224	0.134518
GUCY2F	GUCY2F	0.103197	0.0499699	0.134289
NDUFA9	NDUFA9_ENST00000266544.5	0.15377	0.134119	0.134166
GZMB	GZMB	0.2301	0.261208	0.134152
NTC	NTC_154	0.527457	0.557112	0.134005
FLT1	FLT1	0.111557	0.0633634	0.133663
CKS2	CKS2	0.168213	0.160785	0.13352
NTC	NTC_428	0.104546	0.0531677	0.133228
CLK3	CLK3_P1	0.183863	0.188583	0.133209
NTC	NTC_666	0.32335	0.387698	0.133061
NTC	NTC_2109	0.383752	0.451369	0.132574
NTC	NTC_1292	0.26192	0.311848	0.132546
NTC	NTC_1401	0.1086	0.0603505	0.132418
NTC	NTC_2002	0.222367	0.254095	0.132309
SLC7A9	SLC7A9	0.281603	0.338968	0.132309
NDUFB3	NDUFB3	0.304037	0.367893	0.132037
GBA	GBA_P2	0.29022	0.351181	0.131896
NTC	NTC_2125	0.14576	0.125046	0.131611
SHMT2	SHMT2	0.0966933	0.0437999	0.13136
PPP1R3F	PPP1R3F	0.121963	0.0837843	0.131335
PIK3R2	PIK3R2_P2	0.112237	0.0680374	0.131009
NTC	NTC_480	0.2988	0.364494	0.130967
NTC	NTC_1367	0.0789317	0.022013	0.130815
LTA4H	LTA4H	0.15913	0.151484	0.130428
AURKC	AURKC	0.10538	0.0578973	0.130391
NTC	NTC_1969	0.192569	0.210889	0.130166
NTC	NTC_1027	0.113843	0.0721295	0.129996
F7	F7	0.222947	0.261208	0.129981
NTC	NTC_2068	0.53843	0.573745	0.129913
NTC	NTC_1579	0.98139	0.737574	0.129734
SKP2	SKP2	0.10757	0.0622373	0.129724
NTC	NTC_906	0.707607	0.655791	0.129658
NTC	NTC_225	0.0836143	0.0283958	0.12933
NTC	NTC_1082	0.3419	0.418822	0.129228
DUSP15	DUSP15	0.177857	0.188583	0.128857
NTC	NTC_1984	0.183003	0.197741	0.128816
NTC	NTC_420	1.10482	0.765566	0.128179
NTC	NTC_1301	0.814973	0.696241	0.128147
LIMK2	LIMK2	0.116523	0.0795945	0.128073
NTC	NTC_81	0.246967	0.303106	0.128029
NTC	NTC_2287	0.12511	0.0950795	0.127851
PI4K2B	PI4K2B	0.38216	0.463503	0.127621
NTC	NTC_59	0.175373	0.187252	0.127597
TSSK1B	TSSK1B	0.280487	0.351181	0.127472
NTC	NTC_1747	0.11265	0.0740986	0.127316
NTC	NTC_629	0.177165	0.191397	0.127216
P4HA2	P4HA2	0.153107	0.149224	0.126491
NTC	NTC_2027	0.220498	0.26712	0.12641
NTC	NTC_1694	0.230597	0.283347	0.126294
ARHGAP26	ARHGAP26	0.26821	0.338968	0.126016
SUCLG1	SUCLG1	0.295567	0.376432	0.125413
NTC	NTC_516	0.58711	0.612006	0.125198
NTC	NTC_698	0.19532	0.229387	0.124894
PPP1R1A	PPP1R1A	0.138603	0.126034	0.124675
GAD1	GAD1	0.13902	0.128019	0.124107
PTPN21	PTPN21	0.174143	0.193997	0.124026
TNNC2	TNNC2	0.175157	0.196746	0.123677
IBTK	IBTK_P2	0.262613	0.338968	0.123386
HLA-DQA2	HLA-DQA2	0.140297	0.132061	0.123352
PRDX2	PRDX2	0.203487	0.24792	0.123249
NTC	NTC_1456	0.13096	0.114802	0.123109
NTC	NTC_134	0.0808613	0.030221	0.122884
ALAS2	ALAS2	0.0822533	0.0320734	0.122875
NTC	NTC_1076	0.170657	0.191397	0.122543
GRK5	GRK5	0.07074	0.0191446	0.121528
RORA	RORA_ENST00000335670.6	0.319143	0.416347	0.121448
BMPR1B	BMPR1B	0.275443	0.363669	0.121
NTC	NTC_1218	0.299276	0.39449	0.120897
MAP3K9	MAP3K9	0.0730833	0.0222002	0.120854
NTC	NTC_975	0.349343	0.451369	0.120687
NTC	NTC_1318	0.11866	0.0963038	0.120601
MAP4K2	MAP4K2	0.31609	0.416347	0.120286
AGXT	AGXT	0.237203	0.311546	0.120138
NTC	NTC_1472	0.308197	0.408288	0.119899
RAMP2	RAMP2	0.158467	0.175537	0.119742
NTC	NTC_1163	0.11282	0.0868548	0.119725
NTC	NTC_1896	0.156177	0.171332	0.119657
CDKN2A	CDKN2A_P1	0.11816	0.097434	0.119494
PTPRS	PTPRS	0.102817	0.0692492	0.119225
NTC	NTC_1586	0.410607	0.512619	0.11916
ACVR1C	ACVR1C	0.0954867	0.0568525	0.118905
NTC	NTC_1988	0.15413	0.169415	0.118842
AGTR1	AGTR1	0.300577	0.402772	0.11871
NTC	NTC_675	0.098768	0.0629166	0.118644
MTMR4	MTMR4_P2	0.10269	0.0704786	0.118293
PGAM2	PGAM2	0.238193	0.319227	0.11812
DRD5	DRD5	0.1672	0.196746	0.118059
NTC	NTC_335	0.44153	0.540717	0.117902
PPM1G	PPM1G_P2	0.17409	0.210921	0.117664
ENPP1	ENPP1	0.138867	0.142599	0.117465
CYTH2	CYTH2	0.07378	0.0256714	0.117351
NTC	NTC_1915	0.177187	0.217695	0.117324
IL2RG	IL2RG_P1	0.21531	0.285627	0.117172
NTC	NTC_1592	0.328863	0.440364	0.117137
NTC	NTC_669	0.349439	0.462528	0.117014
NTC	NTC_558	0.388904	0.500814	0.116797
NTC	NTC_677	0.363707	0.477643	0.116712
HPN	HPN_P1	0.101927	0.0717259	0.116637
CFD	CFD	0.27079	0.372147	0.116246
CDKN3	CDKN3	0.18291	0.231987	0.116063
NTC	NTC_1696	0.389653	0.504733	0.115703
NTC	NTC_1529	0.355847	0.473839	0.115426
NTC	NTC_1932	0.18198	0.234186	0.114727
NTC	NTC_1610	0.175533	0.222319	0.114627
NTC	NTC_38	0.315015	0.433114	0.114476
NTC	NTC_2245	0.280747	0.391085	0.114468
RAF1	RAF1	0.43212	0.544782	0.113983
GOT1	GOT1	0.265157	0.372147	0.113828
NTC	NTC_1546	0.18566	0.243998	0.113738
NTC	NTC_1067	0.164803	0.204238	0.113692
CPB1	CPB1	0.224333	0.311546	0.11362
NTC	NTC_949	0.447187	0.557112	0.113611
NTC	NTC_2111	0.33832	0.462528	0.11329
NTC	NTC_1739	0.225663	0.314799	0.113276
MYH7	MYH7_P2	0.225947	0.315371	0.11324
NTC	NTC_1547	0.180758	0.239056	0.112341
NTC	NTC_261	0.226423	0.320755	0.111814
PVALB	PVALB	0.124287	0.126034	0.111797
SCTR	SCTR	0.09696	0.0704786	0.111692
NTC	NTC_2438	0.205346	0.286115	0.111598
HRH1	HRH1_P1	0.190913	0.261208	0.111305
NTC	NTC_1090	0.0877367	0.0539287	0.111266
NTC	NTC_967	0.30859	0.43673	0.111027
NTC	NTC_182	0.48448	0.59061	0.1108
MASP2	MASP2	0.159607	0.20233	0.110757
NTC	NTC_1712	0.182987	0.24901	0.110484
NTC	NTC_122	0.170353	0.224657	0.110471
NCAN	NCAN	0.308147	0.439562	0.110002
NTC	NTC_2228	0.18479	0.254095	0.109951
SSH3	SSH3	0.192193	0.268032	0.109899
KCNC4	KCNC4	0.160993	0.208029	0.109778
NTC	NTC_1773	0.216737	0.311848	0.109681
NTC	NTC_278	0.351463	0.489155	0.109148
NTC	NTC_1070	0.200637	0.286115	0.109038
NTC	NTC_1208	0.281542	0.411782	0.108488
NTC	NTC_1432	0.0969423	0.0761115	0.108435
NTC	NTC_1709	0.23958	0.354821	0.107809
FST	FST	0.223657	0.33098	0.1074
NTC	NTC_665	0.217113	0.320755	0.107216
TUBB1	TUBB1	0.113097	0.112806	0.107178
NTC	NTC_2036	0.289093	0.425933	0.107155
TPSB2	TPSB2	0.140913	0.175537	0.106478
NTC	NTC_1845	0.20956	0.311848	0.106049
LRAT	LRAT	0.224567	0.338968	0.105511
NTC	NTC_21	0.409212	0.55299	0.105283
NTC	NTC_1029	0.231517	0.351633	0.105088
MAP3K6	MAP3K6	0.159333	0.219774	0.104845
CEACAM1	CEACAM1_P2	0.261947	0.398307	0.104722
NTC	NTC_1561	0.268861	0.408288	0.104596
NTC	NTC_1463	0.128978	0.154658	0.104553
SLC1A7	SLC1A7	0.121663	0.138309	0.104527
NTC	NTC_717	0.185027	0.272456	0.104485
NTC	NTC_2530	0.147278	0.19561	0.104362
NTC	NTC_1679	0.31315	0.466282	0.103763
NTC	NTC_487	0.16746	0.241518	0.103331
NTC	NTC_143	0.504637	0.625005	0.103005
ATM	ATM	0.10675	0.109234	0.102655
NTC	NTC_1486	0.14698	0.202056	0.102082
RSL24D1	RSL24D1	0.05102	0.0100592	0.101909
PRNP	PRNP	0.386167	0.544782	0.101862
NTC	NTC_2332	0.141845	0.191397	0.101854
NTC	NTC_2051	0.29459	0.451369	0.101771
NTC	NTC_450	0.0928147	0.080271	0.101673
PCCB	PCCB_P1	0.16295	0.238271	0.101506
NTC	NTC_1351	0.388457	0.548884	0.101201
NTC	NTC_2065	0.156988	0.227013	0.101092
NTC	NTC_1710	0.143047	0.197741	0.100691
NTC	NTC_1314	0.27421	0.429515	0.100641
NTC	NTC_2011	0.194023	0.303106	0.100582
ACADS	ACADS	0.110943	0.124074	0.10055
NTC	NTC_1034	0.405573	0.565399	0.100438
TSPO	TSPO	0.322343	0.488153	0.100392
NTC	NTC_1746	0.133517	0.177179	0.10035
NTC	NTC_1781	0.24159	0.384329	0.100331
NTC	NTC_1793	0.165677	0.24901	0.100033
SCN11A	SCN11A_ENST00000302328.3,ENST00000450244.1	0.13773	0.188583	0.0997851
NTC	NTC_365	0.186793	0.294528	0.0991636
PPP2R5B	PPP2R5B_P1	0.0651767	0.0302044	0.099064
PIP5K1A	PIP5K1A	0.0999867	0.10236	0.0989737
PSKH1	PSKH1	0.335948	0.508371	0.0987078
NR1I3	NR1I3	0.198763	0.319227	0.0985668
NTC	NTC_933	0.212925	0.345311	0.0983267
GPT2	GPT2	0.19609	0.315371	0.0982761
PRKCH	PRKCH	0.324547	0.498208	0.0982044
PRSS1	PRSS1_P1	0.110677	0.130028	0.0980555
ENOPH1	ENOPH1	0.0546233	0.0161084	0.0979368
NTC	NTC_1282	0.322283	0.496911	0.0978843
ACSL3	ACSL3	0.197327	0.319227	0.0978544
PARP15	PARP15	0.179473	0.285627	0.0976694
NTC	NTC_876	0.25537	0.415293	0.0974608
PTPN7	PTPN7	0.285493	0.458657	0.0966428
P2RY12	P2RY12	0.0810533	0.0645063	0.0964857
NTC	NTC_583	0.137847	0.19989	0.0963836
SERPINB6	SERPINB6	0.08379	0.0717259	0.0958829
TBCK	TBCK	0.110503	0.136201	0.0956758
NTC	NTC_740	0.156173	0.243998	0.095674
NTC	NTC_770	0.210583	0.351633	0.095586
AADAT	AADAT	0.210237	0.351181	0.095546
GPR18	GPR18	0.25067	0.416347	0.0953911
NTC	NTC_449	0.062327	0.0297555	0.095138
LGALS2	LGALS2	0.109807	0.136201	0.0950727
MGAT1	MGAT1_P1	0.0855527	0.0782364	0.0946718
NTC	NTC_1196	0.477837	0.633738	0.0946549
F11	F11	0.126287	0.178091	0.0946339
HTR2A	HTR2A	0.0920867	0.0942565	0.0944523
NTC	NTC_723	0.156383	0.24901	0.0944215
SBK1	SBK1	0.04725	0.0100592	0.0943788
NTC	NTC_147	0.0656823	0.0368649	0.0941482
STK17A	STK17A	0.249933	0.420931	0.0939221
NTC	NTC_486	0.54704	0.673653	0.0938524
NTC	NTC_287	0.315983	0.504733	0.0938276
NTC	NTC_2158	0.338417	0.528581	0.0937036
ME3	ME3	0.127003	0.183281	0.0935864
B4GALT3	B4GALT3	0.21797	0.372147	0.0935713
ACAD8	ACAD8	0.348553	0.539503	0.0934145
PTPRA	PTPRA	0.15862	0.25784	0.0933715
NTC	NTC_237	0.345093	0.536656	0.0932801
NTC	NTC_706	0.194824	0.332887	0.0930679
NTC	NTC_2059	0.135807	0.206438	0.0930562
ENO3	ENO3_P2	0.157733	0.25784	0.0928496
NTC	NTC_897	0.17729	0.300228	0.0926426
NTC	NTC_672	0.121077	0.173264	0.0921746
NTC	NTC_1166	0.11438	0.156447	0.0921482
NTC	NTC_565	0.26131	0.444015	0.0921384
NTC	NTC_248	0.170543	0.288901	0.0919657
NTC	NTC_2047	0.258557	0.444015	0.0911676
NTC	NTC_1617	0.183094	0.317768	0.0911607
NTC	NTC_1895	0.148754	0.243998	0.0911288
CROT	CROT	0.137217	0.216794	0.0911055
NTC	NTC_2412	0.20561	0.361251	0.0909188
NTC	NTC_397	0.20734	0.364494	0.0908791
NTC	NTC_1268	0.24501	0.425933	0.090815
NTC	NTC_473	0.289223	0.485301	0.0908129
BRAF	BRAF	0.229643	0.402772	0.0906954
DBI	DBI_P2	0.0774233	0.0680374	0.0903726
NTC	NTC_1237	0.200637	0.354821	0.0902847
NTC	NTC_463	0.0351687	0.00272502	0.0901946
NTC	NTC_1800	0.0643683	0.0397327	0.0901705
NTC	NTC_1122	0.141817	0.231778	0.0900435
NTC	NTC_303	0.320563	0.524567	0.0898216
CD3E	CD3E	0.261527	0.45384	0.089729
TNK2	TNK2_P1	0.211183	0.376432	0.089608
IGF1R	IGF1R_P2	0.323777	0.52902	0.0895332
DAPK1	DAPK1	0.0669433	0.0463606	0.0892924
NR1H4	NR1H4	0.240137	0.425545	0.0891038
NTC	NTC_293	0.26053	0.455072	0.0890804
NTC	NTC_1856	0.303259	0.508668	0.0890266
NTC	NTC_784	0.241573	0.429515	0.0886627
MYO3B	MYO3B	0.265311	0.463503	0.0885998
NTC	NTC_82	0.4834	0.655791	0.0885757
EPHA3	EPHA3	0.0794267	0.0768971	0.0884884
NTC	NTC_203	0.088723	0.101328	0.0882148
ENPP3	ENPP3_P2	0.124873	0.196746	0.0881723
EPS8L1	EPS8L1_P2	0.382138	0.587922	0.0881518
PSAT1	PSAT1	0.234435	0.420931	0.0880979
GRM2	GRM2	0.115433	0.173011	0.0879517
NTC	NTC_376	0.2543	0.451369	0.0878525
BHMT	BHMT	0.0686	0.052829	0.087611
C5	C5	0.477243	0.655432	0.0875611
NTC	NTC_2031	0.327283	0.540717	0.0873945
NTC	NTC_1699	0.15819	0.280597	0.0873078
NTC	NTC_681	0.284137	0.493025	0.0872672
NTC	NTC_2010	0.21158	0.387698	0.0870664
ALDH1B1	ALDH1B1	0.116097	0.178091	0.086998
NTC	NTC_816	0.139967	0.239056	0.0869892
CTSK	CTSK	0.128663	0.210921	0.0869609
ALPPL2	ALPPL2	0.222827	0.407268	0.0869292
PIM2	PIM2	0.12202	0.193997	0.0869033
DHRS4	DHRS4	0.107317	0.156082	0.0865666
NTC	NTC_2297	0.0851707	0.0963038	0.0865638
PRSS1	PRSS1_P2	0.27016	0.478209	0.0865544
NTC	NTC_2250	0.073084	0.0655723	0.0864788
F13A1	F13A1	0.276667	0.488153	0.0861661
NTC	NTC_1806	0.101836	0.142565	0.086152
PAICS	PAICS	0.292887	0.508371	0.0860556
NTC	NTC_1476	0.251587	0.455072	0.0860225
NTC	NTC_1646	0.409233	0.616326	0.0860167
NTC	NTC_1060	0.337839	0.557112	0.0858307
PANK3	PANK3	0.08788	0.105753	0.0857452
TH	TH_P2	0.279236	0.493167	0.0857271
PYCR1	PYCR1	0.13138	0.222783	0.0856754
PPP3CB	PPP3CB	0.130022	0.219774	0.0855575
NTC	NTC_768	0.108847	0.163762	0.0855303
PLA2G7	PLA2G7	0.1276	0.213843	0.0854799
NTC	NTC_1850	0.200297	0.374331	0.0854756
NTC	NTC_900	0.0962467	0.129648	0.0853932
NTC	NTC_1370	0.138157	0.241518	0.0852496
NTC	NTC_1776	0.117053	0.187252	0.085165
NTC	NTC_333	0.186404	0.351633	0.0846108
NTC	NTC_2415	0.205223	0.387698	0.0844506
NTC	NTC_315	0.625837	0.732941	0.0844447
CLPB	CLPB	0.0914867	0.120224	0.0841685
NTC	NTC_298	0.28256	0.504733	0.083903
NTC	NTC_2537	0.14709	0.269779	0.0836931
STK11	STK11_P1	0.199417	0.380746	0.0836282
NTC	NTC_878	0.0962933	0.135988	0.083438
ALPK3	ALPK3	0.1876	0.359476	0.0833564
NTC	NTC_1025	0.04645	0.0160861	0.0833103
NTC	NTC_795	0.09768	0.140898	0.0831349
SLC12A2	SLC12A2	0.0910267	0.122137	0.0831213
NTC	NTC_2453	0.286093	0.512619	0.0830259
KLK6	KLK6	0.109643	0.175537	0.0828499
MTNR1B	MTNR1B	0.08534	0.107482	0.0826657
PANK4	PANK4	0.10956	0.178091	0.0820997
LMTK2	LMTK2	0.200357	0.389467	0.082052
PPIH	PPIH	0.08276	0.10236	0.0819216
FADS1	FADS1	0.125593	0.222783	0.0819018
NTC	NTC_818	0.111543	0.185204	0.0816887
SLC29A1	SLC29A1_P1	0.12288	0.216794	0.0815866
FBP1	FBP1	0.07272	0.0755767	0.0815636
NTC	NTC_929	0.1301	0.236612	0.0814375
GRID1	GRID1	0.276817	0.508371	0.0813339
NTC	NTC_2092	0.108847	0.17916	0.0812822
NTC	NTC_195	0.244437	0.466282	0.0809945
UGCG	UGCG	0.0812333	0.100696	0.0809885
QPRT	QPRT_P1	0.24923	0.473279	0.0809705
SH3KBP1	SH3KBP1	0.302082	0.539503	0.0809599
TNK1	TNK1	0.11236	0.191276	0.0807127
NTC	NTC_1307	0.034054	0.00429337	0.0806127
PTGIR	PTGIR	0.119053	0.210921	0.0804657
NTC	NTC_1976	0.230413	0.447684	0.0804209
NTC	NTC_65	0.0940333	0.140898	0.0800312
CDK6	CDK6_P2	0.173543	0.34708	0.0797555
NTC	NTC_484	0.131027	0.246495	0.0796895
NTC	NTC_2522	0.50414	0.696241	0.0792713
NTC	NTC_1224	0.0658377	0.0629166	0.0790865
NTC	NTC_2493	0.243357	0.473839	0.0789373
PMVK	PMVK	0.202317	0.407268	0.0789278
GRIK4	GRIK4	0.0945533	0.14699	0.0787357
NTC	NTC_1	0.0865933	0.12354	0.0786433
MAP3K14	MAP3K14	0.06263	0.0558235	0.0784869
NEK8	NEK8	0.1741	0.355313	0.0782385
NTC	NTC_1022	0.116883	0.215409	0.0779304
NTC	NTC_1344	0.22083	0.444015	0.0778651
NTC	NTC_1778	0.0654313	0.0655723	0.0774236
NTC	NTC_1393	0.0695777	0.0771345	0.0774226
CDK9	CDK9	0.195207	0.402772	0.077095
NTC	NTC_1533	0.08156	0.114802	0.0766704
GSS	GSS	0.11187	0.208029	0.0762815
NTC	NTC_1737	0.227687	0.462528	0.0762435
NTC	NTC_1323	0.384007	0.633738	0.0760681
NTC	NTC_777	0.381003	0.633738	0.0754731
NTC	NTC_1259	0.17521	0.371034	0.0754431
NTC	NTC_2300	0.122243	0.241518	0.0754303
TMPRSS15	TMPRSS15	0.252167	0.503276	0.0751945
CHRNA6	CHRNA6	0.251477	0.503276	0.0749888
KCNMB4	KCNMB4	0.19449	0.411793	0.0749412
NTC	NTC_2376	0.112446	0.217695	0.0744563
CACNB2	CACNB2_P2	0.13948	0.292879	0.0743863
NTC	NTC_598	0.103537	0.191397	0.074346
BRD3	BRD3	0.103348	0.191276	0.0742388
NTC	NTC_2064	0.264087	0.524567	0.0739969
ALLC	ALLC	0.20931	0.444293	0.0737464
CACNA1I	CACNA1I	0.13969	0.296551	0.0737424
NTC	NTC_1919	0.0771033	0.11062	0.0737238
NTC	NTC_849	0.26297	0.524567	0.0736841
ACOT13	ACOT13	0.1056	0.200923	0.0736
CTSV	CTSV	0.08973	0.151484	0.0735456
NTC	NTC_611	0.0548967	0.0460388	0.07339
ZAK	ZAK	0.0785473	0.116468	0.0733469
NTC	NTC_1708	0.15744	0.342178	0.0733274
NTC	NTC_254	0.106183	0.204238	0.073252
NTC	NTC_863	0.12368	0.256664	0.0730498
NTC	NTC_388	0.171057	0.374331	0.0729975
SERPIND1	SERPIND1	0.153313	0.334959	0.0728252
NTC	NTC_185	0.0865147	0.144247	0.0727497
PRDX6	PRDX6	0.430804	0.678614	0.0725376
NTC	NTC_2498	0.092792	0.16563	0.0724576
NTC	NTC_1837	0.20748	0.447684	0.0724165
NTC	NTC_606	0.325123	0.599127	0.0723339
NTC	NTC_1283	0.41421	0.669169	0.0722647
NTC	NTC_1918	0.081523	0.131211	0.0719056
AMN	AMN_P1	0.272303	0.544782	0.0718273
NTC	NTC_1584	0.212193	0.458792	0.0718029
NTC	NTC_1814	0.20528	0.447684	0.0716486
NTC	NTC_948	0.317467	0.594861	0.0716155
DGKB	DGKB	0.24308	0.508371	0.0714215
MTOR	MTOR	0.136553	0.300254	0.0713507
PTPRB	PTPRB	0.0747	0.111009	0.0713119
SORD	SORD	0.23194	0.493167	0.071207
NTC	NTC_1439	0.19941	0.440364	0.0710274
NTC	NTC_1624	0.0391803	0.0155525	0.0708459
NTC	NTC_1779	0.0718967	0.103917	0.070697
KCNMB1	KCNMB1	0.0566233	0.0578973	0.0700624
NTC	NTC_2244	0.202393	0.451369	0.0699204
CAMK2B	CAMK2B	0.264544	0.544782	0.0697806
NTC	NTC_1598	0.221687	0.485301	0.0696071
NTC	NTC_1480	0.184	0.418822	0.0695466
NTC	NTC_2280	0.166927	0.384329	0.0693242
PCYT1B	PCYT1B	0.120013	0.264605	0.069296
NTC	NTC_2171	0.202393	0.455072	0.0692023
NTC	NTC_1146	0.069214	0.100053	0.0691982
PPP5C	PPP5C	0.0502433	0.04216	0.0690896
BHMT2	BHMT2	0.0960333	0.191276	0.0689846
SLC12A5	SLC12A5_P2	0.180337	0.416347	0.0686261
NTC	NTC_2133	1.055	0.860908	0.0686209
NTC	NTC_1143	0.139963	0.323761	0.0685507
SIRT3	SIRT3	0.38964	0.666983	0.068532
CAMK2D	CAMK2D	0.0666367	0.0942565	0.0683485
NTC	NTC_2001	0.279527	0.569564	0.0683323
TUBB2B	TUBB2B_P2	0.11072	0.241457	0.0683319
NTC	NTC_674	0.617167	0.774967	0.0683306
NTC	NTC_1825	0.0388773	0.0174913	0.0683144
NTC	NTC_1722	0.246617	0.528581	0.0682853
NTC	NTC_324	0.189763	0.43673	0.0682743
NTC	NTC_1066	0.131423	0.303106	0.0681306
NTC	NTC_2344	0.0406767	0.0213104	0.0679873
GIT2	GIT2	0.122099	0.278498	0.0677865
NTC	NTC_1452	0.215557	0.485301	0.0676824
NTC	NTC_1600	0.165753	0.391085	0.0675823
NTC	NTC_1414	0.0469003	0.036313	0.0675336
NTC	NTC_2148	0.124257	0.286115	0.0675285
INSR	INSR	0.0830333	0.15377	0.0675167
PHKB	PHKB	0.2467	0.534249	0.0671657
NTC	NTC_2114	0.198369	0.458792	0.0671249
LTF	LTF	0.136633	0.323114	0.0670384
NTC	NTC_2356	0.318553	0.616326	0.0669566
NTC	NTC_204	0.0728763	0.120572	0.0669555
NTC	NTC_128	0.353845	0.646932	0.0669267
NTC	NTC_2149	0.53934	0.751529	0.0669074
NTC	NTC_32	0.0770333	0.135988	0.0667493
NTC	NTC_1650	0.40943	0.687172	0.0667104
BLVRA	BLVRA_P1	0.162754	0.389467	0.0666527
NTC	NTC_865	0.37525	0.664698	0.0665603
NTC	NTC_1974	0.587057	0.770262	0.0665495
NTC	NTC_2223	0.119643	0.277865	0.0665416
NTC	NTC_2115	0.137863	0.329827	0.0664106
DHRS4L1	DHRS4L1	0.236301	0.523818	0.0663579
NTC	NTC_856	0.186297	0.440364	0.0663566
SLC36A1	SLC36A1_P2	0.0637	0.0911626	0.0662597
RPS6KB2	RPS6KB2	0.04332	0.0296026	0.066222
GSTO2	GSTO2	0.125337	0.296551	0.0661653
DECR1	DECR1	0.0561867	0.0668431	0.0660162
PRKAR2A	PRKAR2A	0.229797	0.518643	0.0655223
NTC	NTC_819	0.311167	0.616326	0.0654041
INPP1	INPP1	0.267747	0.57156	0.0650458
TFPI	TFPI	0.250253	0.550088	0.0649577
NTC	NTC_1688	0.5009	0.742216	0.0648513
NTC	NTC_555	0.18893	0.455072	0.0645989
CANT1	CANT1	0.0661233	0.105753	0.0645171
NTC	NTC_216	0.319203	0.629365	0.0641909
NTC	NTC_661	0.208403	0.493025	0.0640072
NTC	NTC_970	0.148497	0.371034	0.0639407
CDKL3	CDKL3_P2	0.0677533	0.114626	0.0637368
NTC	NTC_705	0.119053	0.291705	0.0637001
NDUFS8	NDUFS8	0.424693	0.708022	0.0636841
NTC	NTC_2044	0.294327	0.607699	0.0636662
NTC	NTC_1392	0.255053	0.565399	0.0631627
NTC	NTC_2088	0.134233	0.339062	0.0630521
PACSIN1	PACSIN1_P1	0.146337	0.372147	0.0628202
AKAP9	AKAP9	0.292659	0.610068	0.062811
NTC	NTC_1415	0.33138	0.646932	0.0626777
NTC	NTC_2242	0.311167	0.629365	0.0625748
TK2	TK2	0.04775	0.0490462	0.0625236
NTC	NTC_1464	0.279247	0.599127	0.0621272
PRKCB	PRKCB	0.0750967	0.149224	0.0620419
GRM7	GRM7_P2	0.13039	0.334959	0.0619364
NTC	NTC_1182	0.270597	0.59061	0.0618853
PKDCC	PKDCC	0.170623	0.434861	0.0617059
NTC	NTC_909	0.0627267	0.103917	0.0616801
TTN	TTN_P1	0.107683	0.268032	0.0615747
NTC	NTC_1872	0.13549	0.351633	0.0615004
MMP20	MMP20_ENST00000260228.2	0.179137	0.45384	0.0614612
NTC	NTC_2535	0.2546	0.573745	0.0614302
NTC	NTC_2367	0.0704563	0.134381	0.0614141
RDH14	RDH14	0.0984667	0.238271	0.0613378
NTC	NTC_2132	0.25692	0.577939	0.0611772
MSRA	MSRA	0.227713	0.539503	0.0610286
NTC	NTC_1096	0.105492	0.264479	0.0609332
NTC	NTC_2195	0.24925	0.569564	0.0609309
NTC	NTC_1838	0.258847	0.582149	0.0608202
NTC	NTC_493	0.142234	0.374331	0.0606976
OPRL1	OPRL1_P1	0.0366467	0.0222002	0.0606005
CTSL	CTSL_P2	0.142067	0.376432	0.0602809
SYTL4	SYTL4	0.285557	0.615662	0.0601547
NTC	NTC_1148	0.187043	0.477643	0.0600215
ERBB3	ERBB3	0.0553233	0.0823683	0.0599838
TUB	TUB_ENST00000305253.4	0.0856567	0.199524	0.0599601
NTC	NTC_103	0.387587	0.700792	0.0598477
CA12	CA12	0.0481467	0.0578973	0.0595739
NTC	NTC_612	0.183607	0.473839	0.0595563
NTC	NTC_44	0.102273	0.261856	0.0595168
NTC	NTC_1107	0.187397	0.481464	0.0594865
NTC	NTC_229	0.4285	0.728318	0.0589954
FTCD	FTCD_P1	0.158597	0.425545	0.058848
NTC	NTC_663	0.416107	0.723705	0.0584374
NTC	NTC_1118	0.221443	0.544793	0.0584098
GLRX2	GLRX2	0.0619867	0.114626	0.058312
HMGCL	HMGCL	0.100977	0.264605	0.0583042
NTC	NTC_1047	0.101132	0.26712	0.0579786
CSNK1A1L	CSNK1A1L	0.10441	0.278498	0.0579661
MYLK4	MYLK4	0.1542	0.420931	0.0579466
M6PR	M6PR	0.138083	0.380746	0.0579072
PIP5KL1	PIP5KL1	0.136417	0.376432	0.0578835
NTC	NTC_1862	0.0344813	0.0209665	0.057876
ISG20	ISG20	0.20596	0.523818	0.0578375
NTC	NTC_2450	0.241927	0.577939	0.057607
NTC	NTC_2296	0.0406313	0.0391444	0.0571817
NTC	NTC_1441	0.131437	0.367755	0.0571016
NTC	NTC_1195	0.233405	0.569564	0.0570575
STK32A	STK32A	0.21931	0.550088	0.0569259
SLC6A2	SLC6A2	0.115697	0.323114	0.0567659
CLCNKA	CLCNKA_P2	0.0720183	0.163177	0.056703
FGF4	FGF4	0.09414	0.251197	0.0564826
NEK3	NEK3	0.0594603	0.112806	0.0563487
NTC	NTC_524	0.198533	0.520568	0.0562886
NTC	NTC_531	0.0447467	0.0554781	0.0561964
MAPK15	MAPK15	0.341053	0.684458	0.0561555
NTC	NTC_1531	0.0979	0.26712	0.0561255
NTC	NTC_1934	0.30606	0.655791	0.0560809
NTC	NTC_478	0.0691623	0.154658	0.0560649
NTC	NTC_1021	0.2872	0.638123	0.0560314
NTC	NTC_868	0.431767	0.742216	0.0559006
NTC	NTC_1238	0.108314	0.306002	0.0557031
NTC	NTC_1714	0.2809	0.633738	0.0556436
SFTPA1	SFTPA1_ENST00000372308.3,ENST00000398636.3,ENST00000428376.2	0.139153	0.398307	0.055631
MAP2K1	MAP2K1	0.0852933	0.222783	0.0556214
NTC	NTC_149	0.23046	0.573745	0.0556057
NTC	NTC_1948	0.19578	0.520568	0.055508
LMTK3	LMTK3	0.133624	0.385091	0.0553785
NTC	NTC_133	0.40136	0.728318	0.0552588
SLC12A4	SLC12A4_P2	0.0663067	0.14699	0.0552143
NTC	NTC_2209	0.0542417	0.0963038	0.0551289
NTC	NTC_219	0.564333	0.798612	0.055115
EPHA10	EPHA10_P2	0.0427533	0.0518611	0.0549448
NTC	NTC_502	0.507763	0.77968	0.0548808
NTC	NTC_267	0.0854867	0.229387	0.0546629
NTC	NTC_71	0.0944833	0.264479	0.0545745
NTC	NTC_373	0.0740933	0.185204	0.0542622
NTC	NTC_50	0.0996667	0.286115	0.0541648
NTC	NTC_1253	0.171963	0.485301	0.0539945
NTC	NTC_1585	0.154023	0.447684	0.0537586
NTC	NTC_186	0.522312	0.789131	0.0537203
NTC	NTC_2326	0.20106	0.540717	0.0536891
NTC	NTC_1471	0.29763	0.660238	0.0536625
PPP2R3B	PPP2R3B	0.0719733	0.180672	0.053484
NTC	NTC_1106	0.291866	0.655791	0.0534801
NTC	NTC_1985	0.11089	0.329827	0.0534173
NTC	NTC_339	0.146887	0.433114	0.0533783
FAH	FAH	0.0855133	0.238271	0.0532688
NTC	NTC_1936	0.06906	0.169415	0.0532486
SUCNR1	SUCNR1	0.139637	0.416347	0.0531379
NTC	NTC_2507	0.111003	0.332887	0.0530267
NTC	NTC_732	0.07948	0.215409	0.0529922
PACSIN2	PACSIN2	0.246667	0.610068	0.05294
NTC	NTC_2397	0.10913	0.329827	0.0525695
NTC	NTC_198	0.352493	0.709926	0.0524464
NTC	NTC_1785	0.19321	0.536656	0.0522254
PNPO	PNPO	0.149907	0.449052	0.052123
NTC	NTC_1093	0.163467	0.481464	0.0518902
NTC	NTC_559	0.0794533	0.222319	0.0518849
NTC	NTC_1980	0.125797	0.387698	0.0517661
LYN	LYN	0.241077	0.610068	0.0517403
NTC	NTC_1949	0.375263	0.728318	0.0516659
NTC	NTC_2392	0.14195	0.433114	0.0515843
NTC	NTC_1183	0.0551713	0.116224	0.0515689
NTC	NTC_1153	0.23455	0.603406	0.051458
NTC	NTC_1803	0.18768	0.532611	0.0513474
MAPK9	MAPK9	0.0948933	0.289238	0.0511233
NTC	NTC_455	0.257917	0.633738	0.0510908
G6PC3	G6PC3	0.0635867	0.158421	0.0508813
NTC	NTC_1387	0.155183	0.470052	0.0508775
NTC	NTC_312	0.341633	0.709926	0.0508307
NTC	NTC_584	0.286513	0.664698	0.0508205
NTC	NTC_2014	0.4181	0.756199	0.0507422
ERN1	ERN1	0.254687	0.632577	0.0506538
NTC	NTC_390	0.204537	0.565399	0.0506526
NTC	NTC_1953	0.27078	0.651355	0.0504144
NTC	NTC_2411	0.21744	0.586372	0.0504084
NTC	NTC_987	0.0987367	0.308916	0.0503715
NTC	NTC_2345	0.6509	0.836823	0.0503578
PCTP	PCTP	0.190863	0.544782	0.0503453
MAPK4	MAPK4	0.0711333	0.196746	0.0502268
PPP1CA	PPP1CA_P2	0.25199	0.632577	0.0501174
NTC	NTC_205	0.30209	0.682654	0.0500863
NTC	NTC_1609	0.032494	0.028843	0.0500395
HPD	HPD	0.0504433	0.10236	0.0499323
CASR	CASR	0.19457	0.555419	0.0496892
CDK11A	CDK11A	0.0812633	0.244674	0.0496854
NTC	NTC_374	0.131093	0.418822	0.0495494
NTC	NTC_503	0.26196	0.646932	0.0495475
PIK3AP1	PIK3AP1_P2	0.11505	0.372147	0.0493893
NTC	NTC_1325	0.152003	0.473839	0.0493051
NTC	NTC_2299	0.563697	0.817663	0.0492814
MME	MME	0.129463	0.416347	0.0492665
MMP10	MMP10	0.147377	0.463503	0.0492162
PRODH	PRODH_P2	0.101123	0.327031	0.0490863
NTC	NTC_368	0.112977	0.367755	0.0490818
NTC	NTC_548	0.033196	0.0341753	0.0486749
MYLK3	MYLK3_P2	0.129477	0.420931	0.0486559
NTC	NTC_160	0.0453567	0.0846134	0.0486478
TRPM7	TRPM7	0.109043	0.359476	0.0484512
SRPK1	SRPK1	0.1408	0.45384	0.048308
NTC	NTC_1542	0.0811733	0.254095	0.0482985
INPP5F	INPP5F_ENST00000361976.2	0.18014	0.539503	0.0482787
PTGER2	PTGER2	0.05014	0.109234	0.0482167
NTC	NTC_1869	0.271763	0.664698	0.0482042
NTC	NTC_62	0.50538	0.803364	0.0480553
NTC	NTC_383	0.341823	0.723705	0.0480052
MAP4K3	MAP4K3	0.113113	0.376432	0.0479956
NTC	NTC_2461	0.14028	0.455072	0.0479645
PPM1F	PPM1F	0.23607	0.626917	0.0478727
VRK1	VRK1	0.07395	0.225821	0.0477891
SDF2	SDF2	0.119293	0.398307	0.0476913
NTC	NTC_996	0.30268	0.696241	0.0475936
INPP4B	INPP4B_P1	0.148537	0.478209	0.0475885
NTC	NTC_977	0.14496	0.470052	0.0475256
NRIP1	NRIP1	0.20928	0.593424	0.0474302
C1S	C1S	0.05436	0.134119	0.0474297
TAT	TAT	0.288057	0.684458	0.0474295
NTC	NTC_1742	0.0641437	0.183173	0.0472828
NTC	NTC_193	0.0658457	0.191397	0.0472814
NTC	NTC_890	0.195903	0.573745	0.0472678
DGKK	DGKK	0.168237	0.523818	0.0472441
NTC	NTC_1035	0.21199	0.599127	0.0471638
NTC	NTC_2526	0.116527	0.39449	0.0470726
C3	C3	0.14088	0.463503	0.0470465
NTC	NTC_637	0.34074	0.728318	0.0469127
PNCK	PNCK	0.0811933	0.264605	0.0468812
PPP1CC	PPP1CC	0.04663	0.0990545	0.0468224
NTC	NTC_2213	0.17304	0.536656	0.0467734
AVPR1B	AVPR1B	0.154547	0.498208	0.0467642
NTC	NTC_308	0.326127	0.719101	0.0467046
NQO1	NQO1_P2	0.296899	0.696203	0.0466915
NTC	NTC_1165	0.105457	0.361251	0.0466319
NTC	NTC_251	0.0957467	0.326784	0.0465079
NTC	NTC_694	0.131537	0.444015	0.0463801
NTC	NTC_2127	0.08725	0.294528	0.0463187
PTPN14	PTPN14	0.175197	0.544782	0.0462128
STK4	STK4_P2	0.0706533	0.222783	0.0460744
EN2	EN2	0.03943	0.0680374	0.0460248
NTC	NTC_34	0.167463	0.532611	0.0458163
NTC	NTC_348	0.2421	0.646932	0.0457911
NTC	NTC_1902	0.23778	0.642521	0.0456805
NTC	NTC_2436	0.06489	0.197741	0.0456762
NT5M	NT5M	0.0861433	0.296551	0.0454751
CLC	CLC	0.114775	0.402772	0.0453294
NTC	NTC_1841	0.0507247	0.1281	0.0452693
GABRR2	GABRR2	0.0317433	0.0375487	0.0452471
PLCL1	PLCL1	0.0790333	0.268032	0.0451923
VDAC1	VDAC1	0.143037	0.483167	0.0451856
NTC	NTC_1242	0.106763	0.377645	0.0451519
NTC	NTC_361	0.258523	0.669169	0.045103
HTR3A	HTR3A_P2	0.0391167	0.0704786	0.0450602
RCVRN	RCVRN	0.168033	0.539503	0.045034
CDK19	CDK19	0.112607	0.398307	0.0450181
NTC	NTC_734	0.332317	0.732941	0.0448398
SLC18A2	SLC18A2	0.0943767	0.334959	0.0448297
NTC	NTC_395	0.30118	0.709926	0.0448117
NTC	NTC_2443	0.1149	0.408288	0.0446998
NTC	NTC_1651	0.0815767	0.283347	0.0446781
NTC	NTC_1247	0.153827	0.512619	0.0446415
NTC	NTC_2408	0.352097	0.746868	0.0446304
NTC	NTC_2317	0.110373	0.39449	0.0445868
PGK2	PGK2	0.0543767	0.151484	0.0445689
NTC	NTC_1797	0.367143	0.756199	0.0445579
NTC	NTC_2354	0.0793273	0.275151	0.0444573
NTC	NTC_1193	0.099553	0.358027	0.044409
COX8A	COX8A	0.0746897	0.254504	0.0443885
NTC	NTC_885	0.34283	0.742216	0.044386
NTC	NTC_2194	0.09753	0.351633	0.0442699
CBS	CBS	0.23573	0.649687	0.0441513
NTC	NTC_2406	0.285866	0.700792	0.0441409
ARPC2	ARPC2_P1	0.06759	0.222783	0.0440767
CAT	CAT_P1	0.267488	0.684458	0.0440428
NTC	NTC_429	0.06782	0.224657	0.0439799
NTC	NTC_1485	0.0781917	0.275151	0.0438208
NTC	NTC_1040	0.43658	0.793868	0.0437679
NTC	NTC_2365	0.242377	0.660238	0.0437004
NTC	NTC_1128	0.09534	0.348463	0.0436508
NTC	NTC_570	0.28731	0.705353	0.0435543
NTC	NTC_1821	0.111903	0.408288	0.0435342
NTC	NTC_477	0.110437	0.404812	0.0433737
NTC	NTC_67	0.16737	0.55299	0.0430614
NTC	NTC_2425	0.318903	0.732941	0.0430299
NTC	NTC_1606	0.233733	0.655791	0.0428281
NTC	NTC_1272	0.148139	0.516586	0.0424949
NTC	NTC_1833	0.10916	0.408288	0.0424669
TAF1	TAF1	0.0756137	0.274979	0.0423966
PDE10A	PDE10A	0.0654133	0.225821	0.0422724
NTC	NTC_1030	0.273637	0.700792	0.0422525
PISD	PISD_ENST00000266095.5	0.0889	0.334959	0.0422283
NTC	NTC_586	0.1438	0.508668	0.0422148
NTC	NTC_152	0.135703	0.489155	0.0421432
INS	INS	0.115467	0.434861	0.0417585
NTC	NTC_556	0.377143	0.774967	0.041756
NTC	NTC_1079	0.617797	0.85608	0.0416926
NTC	NTC_2466	0.18429	0.594861	0.041573
PIP	PIP	0.383054	0.780327	0.041264
PKIA	PKIA	0.0721333	0.268032	0.0412467
NTC	NTC_2142	0.0922933	0.358027	0.0411706
NTC	NTC_1061	0.310513	0.737574	0.0410481
DRD1	DRD1	0.190817	0.610068	0.0409535
NTC	NTC_2087	0.12753	0.477643	0.0409239
NTC	NTC_1366	0.197503	0.620659	0.0409122
NTC	NTC_1484	0.54589	0.841628	0.0408761
GMPR	GMPR	0.04189	0.105753	0.0408724
BLK	BLK	0.0897067	0.351181	0.0407689
ALPK1	ALPK1	0.258198	0.696203	0.0406053
NTC	NTC_23	0.18769	0.607699	0.0405995
NAGS	NAGS_P1	0.07756	0.300254	0.040526
NTC	NTC_510	0.037553	0.0835104	0.0404919
PPP1R9A	PPP1R9A	0.141953	0.518643	0.0404754
ARL5B	ARL5B	0.113047	0.439562	0.0403554
MTMR6	MTMR6	0.0479567	0.144782	0.0402494
NTC	NTC_2006	0.06472	0.239056	0.0402235
KCNK3	KCNK3	0.05577	0.191276	0.0400618
NTC	NTC_1467	0.06858	0.261856	0.0399093
BAG1	BAG1	0.252259	0.696203	0.0396712
SLC7A11	SLC7A11	0.225373	0.666983	0.0396399
LYZ	LYZ	0.165402	0.57699	0.0395032
NTC	NTC_1892	0.56383	0.851257	0.0394339
NTC	NTC_621	0.030783	0.0524156	0.0394188
GNG2	GNG2	0.104883	0.420931	0.039414
NTC	NTC_191	0.0578133	0.208655	0.0393461
NTC	NTC_284	0.198403	0.633738	0.0393018
NTC	NTC_1808	0.164717	0.577939	0.0392219
NTC	NTC_2199	0.249323	0.696241	0.0392038
ATP6V1B2	ATP6V1B2	0.153407	0.555419	0.0391769
NTC	NTC_1333	0.0860633	0.351633	0.0390651
NTC	NTC_1522	0.0632717	0.241518	0.0390418
NTC	NTC_947	0.146001	0.540717	0.0389867
NTC	NTC_2324	0.185003	0.616326	0.0388858
IBTK	IBTK_P1	0.241003	0.690321	0.0387891
NTC	NTC_2185	0.419183	0.808124	0.0387838
NTC	NTC_1766	0.358613	0.77968	0.0387601
NTC	NTC_1564	0.042096	0.120572	0.0386759
NTC	NTC_1322	0.201233	0.642521	0.0386594
NTC	NTC_1891	0.17068	0.594861	0.0385027
NTC	NTC_797	0.0341833	0.0750996	0.0384345
NTC	NTC_850	0.034475	0.0771345	0.0383621
PTK2B	PTK2B	0.0726133	0.296551	0.0383326
NTC	NTC_654	0.100367	0.415293	0.0383045
NTC	NTC_1277	0.33753	0.770262	0.0382628
NTC	NTC_946	0.277503	0.728318	0.0382064
NTC	NTC_919	0.29488	0.742216	0.038178
RLBP1	RLBP1	0.184674	0.621278	0.0381747
ZAP70	ZAP70	0.15704	0.57156	0.038151
SLC25A13	SLC25A13	0.16802	0.593424	0.0380793
NTC	NTC_600	0.0391433	0.106558	0.0380635
TUBA1B	TUBA1B	0.138927	0.534249	0.0378237
NTC	NTC_168	0.10406	0.433114	0.0378152
NTC	NTC_296	0.100913	0.422369	0.0377727
PANX1	PANX1	0.11136	0.458657	0.0376966
NTC	NTC_755	0.07963	0.339062	0.0374038
NTC	NTC_2208	0.30104	0.751529	0.0373453
NTC	NTC_721	0.109157	0.455072	0.0373228
NTC	NTC_457	0.101293	0.429515	0.0371769
HSD17B7	HSD17B7_P1	0.138516	0.539503	0.0371232
NTC	NTC_2290	0.127883	0.512619	0.0371125
NTC	NTC_983	0.24916	0.709926	0.0370718
NTC	NTC_1957	0.07132	0.303106	0.0369727
NTC	NTC_1217	0.126607	0.512619	0.036742
CSNK1D	CSNK1D	0.188273	0.638259	0.0367139
NTC	NTC_356	0.0696533	0.297369	0.0366867
NTC	NTC_2539	0.0662433	0.283347	0.0362803
NTC	NTC_1783	0.402913	0.81289	0.0362493
TUBB3	TUBB3_P1	0.24725	0.713958	0.0361794
STYXL1	STYXL1	0.0610233	0.25784	0.0359213
NTC	NTC_1280	0.0997267	0.43673	0.0358803
NTC	NTC_1288	0.478793	0.841628	0.0358519
NTC	NTC_2097	0.0852563	0.380978	0.0357309
NTC	NTC_234	0.22599	0.696241	0.0355348
NTC	NTC_782	0.150587	0.582149	0.0353828
NTC	NTC_1558	0.0649133	0.286115	0.0352778
NTC	NTC_341	0.0952087	0.429515	0.0349437
MAP3K13	MAP3K13_P2	0.0925633	0.420931	0.0347843
NTC	NTC_761	0.229443	0.705353	0.0347821
ADRBK1	ADRBK1	0.331172	0.786449	0.034551
NTC	NTC_1502	0.146897	0.582149	0.0345157
NTC	NTC_1350	0.0753663	0.348463	0.034506
NTC	NTC_1433	0.19712	0.669169	0.0343903
NTC	NTC_858	0.7483	0.899704	0.0343471
NTC	NTC_964	0.156533	0.603406	0.0343419
NTC	NTC_416	0.119677	0.516586	0.0343302
NTC	NTC_676	0.142193	0.573745	0.0343086
ALDH18A1	ALDH18A1	0.04457	0.170512	0.0342407
LCT	LCT	0.12192	0.523818	0.0342375
PDXDC1	PDXDC1	0.207553	0.684458	0.0341743
NTC	NTC_1134	0.332177	0.789131	0.0341647
SCNN1B	SCNN1B	0.165134	0.621278	0.0341354
KHK	KHK	0.0558033	0.244674	0.0341188
NTC	NTC_2550	0.140783	0.573745	0.0339684
CDK5R2	CDK5R2	0.155193	0.604497	0.0339262
ACSS2	ACSS2	0.16406	0.621278	0.0339135
NTC	NTC_744	0.0734267	0.345311	0.0339077
NTC	NTC_1613	0.34645	0.798612	0.0338357
NTC	NTC_243	0.277843	0.756199	0.0337201
CPA1	CPA1	0.0342067	0.104046	0.0336175
CDK8	CDK8	0.01681	0.0100592	0.0335769
NTC	NTC_505	0.168843	0.633738	0.0334463
HLCS	HLCS_P2	0.0545733	0.244674	0.0333668
NTC	NTC_1787	0.0583733	0.269779	0.033214
NTC	NTC_2485	0.723237	0.899704	0.0331967
NTC	NTC_16	0.267443	0.751529	0.0331775
MYO3A	MYO3A	0.0951467	0.449052	0.0330828
NTC	NTC_1186	0.0690633	0.332887	0.0329918
PPP3CA	PPP3CA	0.123067	0.539503	0.0329827
STK35	STK35	0.0957067	0.45384	0.0328366
CHRNA3	CHRNA3	0.108339	0.498208	0.0327821
NTC	NTC_1926	0.190043	0.673653	0.0326046
NARS	NARS	0.0269567	0.0622373	0.0325084
IARS2	IARS2	0.283637	0.768124	0.0324959
NTC	NTC_792	0.0850233	0.415293	0.0324488
GRK4	GRK4	0.18813	0.672788	0.0323812
LCK	LCK	0.043933	0.183281	0.0323734
NTC	NTC_800	0.220953	0.714508	0.0322576
NTC	NTC_1231	0.0111823	0.00134501	0.0321076
NTC	NTC_2043	0.110457	0.512619	0.0320551
NTC	NTC_1642	0.336943	0.803364	0.0320391
NTC	NTC_329	0.237283	0.732941	0.0320169
NTC	NTC_1290	0.0673367	0.335966	0.0318977
DPEP1	DPEP1_P2	0.222803	0.719911	0.0317987
NTC	NTC_691	0.08927	0.440364	0.0317969
NTC	NTC_2474	0.0857367	0.425933	0.031779
ACPP	ACPP	0.13298	0.57699	0.0317598
NTC	NTC_1405	0.0368067	0.13761	0.0317034
NTC	NTC_1853	0.0729667	0.367755	0.0316998
GABRQ	GABRQ	0.153351	0.621278	0.0316997
NTC	NTC_618	0.10798	0.508668	0.0316992
PDE9A	PDE9A	0.0580267	0.285627	0.0315781
CYP2C18	CYP2C18	0.244747	0.743892	0.0314475
NTC	NTC_90	0.0404533	0.169415	0.0311915
DGKI	DGKI	0.18084	0.672788	0.0311265
NTC	NTC_1359	0.0967967	0.477643	0.0310617
NTC	NTC_786	0.103337	0.500814	0.0310344
NCOA5	NCOA5	0.04471	0.20233	0.031026
NTC	NTC_1672	0.32576	0.803364	0.0309757
NTC	NTC_2060	0.0520567	0.254095	0.030974
NTC	NTC_658	0.037942	0.152884	0.0309469
NTC	NTC_1866	0.102953	0.500814	0.0309193
PTGER4	PTGER4_P2	0.164943	0.649687	0.0308932
NTC	NTC_938	0.285477	0.77968	0.0308553
NTC	NTC_758	0.219577	0.723705	0.030837
NTC	NTC_1858	0.33308	0.808124	0.0308173
NTC	NTC_804	0.0672533	0.348463	0.0307915
NTC	NTC_859	0.170647	0.660238	0.0307675
ADORA1	ADORA1	0.12039	0.555419	0.0307452
NTC	NTC_1633	0.109637	0.524567	0.0307201
PLEKHA4	PLEKHA4	0.126387	0.57156	0.0307041
ACACB	ACACB_P1	0.13766	0.598949	0.0306446
ADAMTS5	ADAMTS5	0.0982133	0.488153	0.0305879
NTC	NTC_667	0.15374	0.633738	0.0304544
SGK494	SGK494	0.141377	0.610068	0.0303425
MAP2K7	MAP2K7	0.0749333	0.393872	0.0303214
NTC	NTC_2169	0.403793	0.841628	0.0302359
NTC	NTC_1812	0.30954	0.798612	0.0302309
NTC	NTC_1855	0.33518	0.81289	0.0301555
NTC	NTC_1625	0.543667	0.88027	0.0301105
NTC	NTC_2052	0.121423	0.565399	0.0300699
NTC	NTC_1250	0.184533	0.687172	0.0300669
ACTA1	ACTA1_P1	0.04294	0.199524	0.0300582
NTC	NTC_2037	0.0608203	0.320755	0.0300347
NTC	NTC_1239	0.14694	0.625005	0.0299928
NTC	NTC_363	0.10437	0.516586	0.0299393
CPS1	CPS1	0.0308433	0.107482	0.0298768
NTC	NTC_985	0.29721	0.793868	0.0297958
NTC	NTC_2457	0.0548047	0.286115	0.0297841
NTC	NTC_148	0.33063	0.81289	0.0297462
NTC	NTC_945	0.19566	0.705353	0.0296607
NTC	NTC_568	0.0899167	0.470052	0.0294795
NTC	NTC_1818	0.120463	0.569564	0.0294481
CAPN1	CAPN1	0.20115	0.713958	0.0294337
NTC	NTC_2205	0.17741	0.682654	0.0294145
NTC	NTC_1989	0.0728133	0.397913	0.0291408
MVK	MVK	0.0304333	0.111009	0.029053
PTGFR	PTGFR_P1	0.142997	0.626917	0.0289983
NTC	NTC_2551	0.0735767	0.404812	0.028897
NTC	NTC_187	0.07189	0.397913	0.0287712
HIPK1	HIPK1	0.0451667	0.231987	0.0286599
ERN2	ERN2	0.0309067	0.118335	0.028647
NTC	NTC_687	0.04414	0.224657	0.0286239
NTC	NTC_207	0.11828	0.573745	0.0285388
NTC	NTC_1796	0.03982	0.193495	0.0284048
HLA-DRB1	HLA-DRB1	0.0735133	0.411793	0.0283263
NTC	NTC_2430	0.09526	0.504733	0.0282864
NTC	NTC_1917	0.167313	0.678148	0.0282217
NTC	NTC_1660	0.0521533	0.288901	0.0281237
GABRB1	GABRB1	0.163373	0.672788	0.0281201
GLP2R	GLP2R	0.104653	0.539503	0.0280478
NTC	NTC_1893	0.202863	0.728318	0.02793
CDK20	CDK20	0.229773	0.755978	0.0279153
NTC	NTC_2266	0.12547	0.599127	0.0279147
TRIM33	TRIM33	0.236043	0.762043	0.0278579
IRGC	IRGC	0.205127	0.731869	0.0278083
NTC	NTC_2264	0.089514	0.489155	0.0277989
NTC	NTC_1723	0.121313	0.59061	0.0277443
NTC	NTC_2247	0.0159677	0.018385	0.0277125
NTC	NTC_1152	0.03104	0.1281	0.0277017
NTC	NTC_1403	0.33566	0.82723	0.0276495
NTC	NTC_1286	0.495347	0.88027	0.0274343
NTC	NTC_233	0.330777	0.82723	0.0272473
NTC	NTC_952	0.987553	0.938743	0.0271118
PRKACA	PRKACA	0.0645233	0.380746	0.0270588
NTC	NTC_1109	0.0952553	0.520568	0.027007
GPX6	GPX6_ENST00000361902.1	0.0755433	0.439562	0.0269674
CIB2	CIB2	0.124393	0.610068	0.0266975
NTC	NTC_807	0.25312	0.784402	0.0266944
KCNJ8	KCNJ8	0.0614667	0.367893	0.0266936
S100P	S100P	0.111677	0.57699	0.0266719
NTC	NTC_726	0.0973633	0.532611	0.0266376
NTC	NTC_362	0.0580533	0.348463	0.0265793
CKB	CKB	0.112861	0.582444	0.0264936
NTC	NTC_1580	0.0423197	0.236612	0.0264905
NTC	NTC_350	0.06377	0.384329	0.0264834
NTC	NTC_2238	0.0798763	0.466282	0.0264671
MTTP	MTTP	0.128037	0.621278	0.026467
BST1	BST1	0.07316	0.434861	0.0264583
NTC	NTC_563	0.277207	0.803364	0.0263589
NTC	NTC_2395	0.03097	0.140898	0.0263584
NTC	NTC_2147	0.29292	0.81289	0.0263535
NTC	NTC_178	0.45499	0.875422	0.0262904
NTC	NTC_982	0.06256	0.380978	0.0262189
NTC	NTC_921	0.23127	0.770262	0.0262171
PLIN3	PLIN3	0.124264	0.615662	0.0261771
NTC	NTC_1641	0.115887	0.594861	0.0261422
NTC	NTC_14	0.142573	0.655791	0.0261244
DLG4	DLG4_P1	0.208863	0.749927	0.0261039
KYNU	KYNU	0.0781567	0.463503	0.0261002
NTC	NTC_129	0.315677	0.82723	0.0260034
MTMR7	MTMR7	0.0800267	0.473279	0.0259993
NTC	NTC_1207	0.28085	0.808124	0.0259849
NTC	NTC_1227	0.0782667	0.466282	0.0259338
NTC	NTC_1369	0.191913	0.732941	0.025895
NTC	NTC_158	0.06284	0.387698	0.025859
NTC	NTC_1176	0.46663	0.88027	0.0258439
NTC	NTC_239	0.1432	0.660238	0.0258189
NTC	NTC_64	0.0512433	0.314799	0.0257225
NTC	NTC_1927	0.143723	0.664698	0.025493
FBP2	FBP2	0.0467733	0.285627	0.0254541
NTC	NTC_1275	0.299432	0.822444	0.02542
NTC	NTC_880	0.0650533	0.408288	0.0253079
UBC	UBC	0.124667	0.626917	0.0252812
NTC	NTC_820	0.0982	0.55299	0.0252651
F3	F3_P1	0.0405133	0.238271	0.0252369
ITGA4	ITGA4	0.0567467	0.359476	0.0252142
B4GALT4	B4GALT4	0.067951	0.425545	0.0252135
NTC	NTC_2196	0.0439633	0.26712	0.0252039
MAP1A	MAP1A	0.04583	0.282047	0.0251917
NTC	NTC_578	0.131103	0.642521	0.0251866
KCNMB3	KCNMB3	0.03166	0.160785	0.0251302
NTC	NTC_769	0.314503	0.832023	0.0251176
NTC	NTC_1758	0.193957	0.742216	0.0251115
ALDH3B1	ALDH3B1	0.142137	0.666983	0.0249998
NTC	NTC_56	0.0199013	0.0554781	0.0249936
NTC	NTC_640	0.0578567	0.371034	0.0249123
NTC	NTC_2146	0.15557	0.691701	0.0249039
CD80	CD80	0.0337533	0.183281	0.0248722
NTC	NTC_793	0.100387	0.565399	0.0248603
NTC	NTC_2460	0.101413	0.569564	0.0247912
NTC	NTC_1508	0.0550167	0.354821	0.024757
OAS1	OAS1	0.10018	0.566155	0.0247509
NTC	NTC_181	0.0320967	0.169415	0.0247481
NTC	NTC_1744	0.26685	0.808124	0.0246895
NTC	NTC_1809	0.15627	0.696241	0.024572
PRKCI	PRKCI	0.139417	0.666983	0.0245213
NTC	NTC_2517	0.0326167	0.177179	0.0245143
DSTYK	DSTYK	0.104293	0.582444	0.0244824
SLK	SLK	0.0404133	0.24792	0.0244779
NTC	NTC_747	0.43731	0.88027	0.02422
MET	MET	0.0481633	0.315371	0.0241384
DGKQ	DGKQ_P2	0.0618233	0.407268	0.0241185
NTC	NTC_607	0.3708	0.860908	0.0241181
NTC	NTC_829	0.0578733	0.384329	0.0240346
NTC	NTC_1458	0.1817	0.737574	0.0240197
SLC1A6	SLC1A6	0.0672367	0.439562	0.0240021
SYK	SYK_P2	0.044069	0.285627	0.0239824
NTC	NTC_711	0.0807433	0.504733	0.0239758
NTC	NTC_689	0.124233	0.642521	0.0238668
NTC	NTC_2371	0.0601167	0.401353	0.0238346
NTC	NTC_1436	0.0694233	0.455072	0.0237372
NTC	NTC_1430	0.35027	0.85608	0.0236383
NTC	NTC_432	0.0258623	0.122049	0.0236244
NTC	NTC_1308	0.115443	0.625005	0.0235639
NTC	NTC_1406	0.0318933	0.185204	0.0233571
NTC	NTC_434	0.0252507	0.119108	0.0233331
NTC	NTC_1284	0.105279	0.603406	0.0230973
NTC	NTC_1707	0.0215193	0.0846134	0.0230808
NTC	NTC_2267	0.08743	0.544793	0.0230613
MMP16	MMP16	0.136858	0.678614	0.0230439
NTC	NTC_519	0.28803	0.832023	0.0230034
BMPR2	BMPR2	0.20635	0.774218	0.022933
SSTR1	SSTR1	0.132993	0.672788	0.022891
NTC	NTC_1668	0.0273567	0.145944	0.0228651
NTC	NTC_998	0.0920333	0.565399	0.0227916
GSK3A	GSK3A	0.11231	0.626917	0.0227754
NTC	NTC_1900	0.0569067	0.397913	0.0227747
NTC	NTC_1649	0.0916367	0.565399	0.0226934
RPS6KL1	RPS6KL1	0.0655553	0.45384	0.0224918
NTC	NTC_2255	0.24303	0.808124	0.0224857
NTC	NTC_311	0.19774	0.770262	0.0224161
NTC	NTC_1056	0.06354	0.444015	0.0224043
NTC	NTC_2327	0.149953	0.709926	0.0223111
OPLAH	OPLAH	0.0228967	0.107482	0.0221791
IRAK1	IRAK1_P2	0.0309583	0.193997	0.0220487
NTC	NTC_289	0.25948	0.822444	0.0220283
NTC	NTC_2292	0.32511	0.85608	0.0219403
NTC	NTC_2390	0.0696933	0.485301	0.0218829
NTC	NTC_1735	0.363303	0.870579	0.0218679
NTC	NTC_1602	0.29901	0.84644	0.0216495
CA11	CA11	0.22963	0.804893	0.0216454
NTC	NTC_602	0.0100777	0.00715024	0.0216234
NTC	NTC_647	0.19486	0.774967	0.0215742
NTC	NTC_2417	0.0554033	0.408288	0.0215538
NTC	NTC_783	0.09678	0.599127	0.0215317
NTC	NTC_355	0.21424	0.793868	0.021478
TRPM6	TRPM6	0.07642	0.523818	0.0214602
PPEF1	PPEF1	0.12162	0.666983	0.0213912
PPM1B	PPM1B	0.07376	0.513494	0.0213509
CDKL3	CDKL3_P1	0.0396233	0.289238	0.0213469
NTC	NTC_345	0.304597	0.851257	0.0213033
FGG	FGG	0.0438833	0.327031	0.0213014
NTC	NTC_579	0.0484833	0.364494	0.0212507
RNASEL	RNASEL	0.195864	0.780327	0.0210992
CAMLG	CAMLG	0.0209867	0.0990545	0.0210733
NTC	NTC_354	0.114265	0.655791	0.0209373
NTC	NTC_1844	0.0486767	0.374331	0.0207725
NTC	NTC_1997	0.113307	0.655791	0.0207617
GLUL	GLUL	0.104181	0.632577	0.0207203
NTC	NTC_320	0.032593	0.231778	0.0206942
PPP2CA	PPP2CA	0.0253957	0.156082	0.0204853
NMNAT1	NMNAT1	0.113823	0.661197	0.0204505
ASS1	ASS1	0.05293	0.411793	0.0203951
NTC	NTC_425	0.167683	0.756199	0.0203507
NTC	NTC_1209	0.147643	0.728318	0.0203274
CIB3	CIB3_ENST00000269878.4	0.208103	0.798732	0.0203106
NTC	NTC_482	0.0593467	0.455072	0.0202918
TTBK1	TTBK1	0.0781267	0.550088	0.0202792
NEK10	NEK10	0.0228367	0.130028	0.0202325
NTC	NTC_613	0.155967	0.742216	0.0201929
GPX7	GPX7	0.0987833	0.626917	0.0200323
PURA	PURA_P1	0.10917	0.655432	0.0200297
NTC	NTC_2090	0.264773	0.841628	0.0198261
NTC	NTC_1991	0.123747	0.691701	0.0198096
NTC	NTC_527	0.23327	0.822444	0.0198032
NTC	NTC_2003	0.0393767	0.314799	0.0197658
NTC	NTC_2278	0.143383	0.728318	0.0197409
NTC	NTC_2334	0.0796167	0.565399	0.0197167
EPHB2	EPHB2	0.302881	0.86084	0.0197107
NTC	NTC_349	0.13002	0.705353	0.0197102
NTC	NTC_724	0.178017	0.774967	0.0197094
NTC	NTC_713	0.0620667	0.481464	0.0197022
NTC	NTC_1817	0.0525443	0.422369	0.0196678
NTC	NTC_2040	0.369893	0.885122	0.0196031
NTC	NTC_165	0.24489	0.832023	0.019558
NTC	NTC_1136	0.385473	0.889979	0.0195128
NTC	NTC_1970	0.03562	0.283347	0.0195084
CD209	CD209	0.02043	0.111009	0.0195034
NTC	NTC_28	0.06718	0.512619	0.019496
NTC	NTC_1790	0.02861	0.208655	0.0194712
HTR1E	HTR1E	0.192437	0.792584	0.0194274
NTC	NTC_999	0.167323	0.765566	0.0194124
NTC	NTC_2141	0.0561467	0.451369	0.0193969
NTC	NTC_739	0.0896033	0.607699	0.0193822
CNKSR1	CNKSR1	0.038228	0.311546	0.0193617
NTC	NTC_1037	0.07731	0.565399	0.0191454
PPP1R32	PPP1R32	0.0940983	0.626917	0.0190822
NTC	NTC_1495	0.521143	0.919199	0.0190688
DNASE1	DNASE1	0.0674093	0.523818	0.0189298
AK4	AK4	0.04849	0.407268	0.0189169
NTC	NTC_396	0.270463	0.851257	0.018916
NTC	NTC_1883	0.19297	0.798612	0.0188462
DRD2	DRD2	0.0245167	0.170512	0.0188348
NTC	NTC_30	0.0461667	0.391085	0.0188235
GALK1	GALK1	0.18014	0.786449	0.0187939
NTC	NTC_1161	0.0768233	0.569564	0.01878
RARRES1	RARRES1	0.106407	0.666983	0.0187154
L3MBTL1	L3MBTL1_P1	0.0645733	0.513494	0.0186917
NTC	NTC_340	0.0957433	0.638123	0.0186791
NTC	NTC_805	0.45222	0.909445	0.0186421
CDC42BPG	CDC42BPG	0.190262	0.798732	0.0185694
NTC	NTC_2496	0.265117	0.851257	0.0185421
SLC16A3	SLC16A3	0.0105533	0.0175691	0.0185238
NTC	NTC_142	0.38339	0.89484	0.0185004
JAK1	JAK1	0.17114	0.780327	0.0184358
KCNMB2	KCNMB2_P1	0.16562	0.774218	0.0184064
NTC	NTC_1172	0.30564	0.870579	0.018397
NTC	NTC_2285	0.01325	0.0415426	0.018305
CKMT1B	CKMT1B_ENST00000300283.6	0.194155	0.804893	0.0183014
CKMT1A	CKMT1A_ENST00000434505.1	0.194155	0.804893	0.0183014
RIPK2	RIPK2	0.245166	0.842099	0.0182985
NTC	NTC_117	0.0409233	0.358027	0.0182553
GLP1R	GLP1R	0.0449767	0.393872	0.0181996
SMPD1	SMPD1	0.0465933	0.407268	0.018177
NTC	NTC_317	0.152766	0.760878	0.018131
NTC	NTC_2281	0.0308833	0.259251	0.0181063
NTC	NTC_2541	0.07701	0.582149	0.0180947
BPHL	BPHL	0.03886	0.343009	0.018058
NTC	NTC_716	0.15554	0.765566	0.0180453
NTC	NTC_1226	0.09093	0.633738	0.0180124
NTC	NTC_1562	0.194277	0.808124	0.0179749
NTC	NTC_2368	0.116387	0.700792	0.0179714
NTC	NTC_1360	0.101027	0.664698	0.0179197
CPO	CPO	0.0849067	0.615662	0.0178862
NTC	NTC_1410	0.0822777	0.607699	0.0177976
NTC	NTC_1448	0.146637	0.756199	0.0177964
NTC	NTC_1716	0.142937	0.751529	0.0177319
NTC	NTC_1504	0.145563	0.756199	0.0176661
NTC	NTC_277	0.0862567	0.625005	0.0176064
NTC	NTC_1571	0.0748693	0.582149	0.0175918
PPM1D	PPM1D	0.216817	0.829653	0.0175846
PPFIA2	PPFIA2_ENST00000549396.1	0.0284533	0.241457	0.0175602
CHRNB3	CHRNB3	0.0977	0.661197	0.0175537
NTC	NTC_827	0.0157127	0.0792142	0.0173027
GRIK5	GRIK5	0.0525013	0.468377	0.0172942
LALBA	LALBA_ENST00000301046.2	0.0122	0.0382861	0.0172869
CA5B	CA5B	0.057809	0.503276	0.0172383
TMLHE	TMLHE	0.155023	0.774218	0.0172287
LRRK1	LRRK1	0.0114	0.0308167	0.0172278
NTC	NTC_2012	0.06736	0.557112	0.0171133
NTC	NTC_2253	0.284177	0.870579	0.0171051
NTC	NTC_620	0.01438	0.0655723	0.0170156
NTC	NTC_1690	0.24238	0.851257	0.0169519
NTC	NTC_1110	0.0924533	0.655791	0.0169407
NTC	NTC_956	0.09325	0.660238	0.0168129
NTC	NTC_904	0.0635867	0.544793	0.0167722
NTC	NTC_286	0.137967	0.756199	0.0167442
NTC	NTC_1164	0.406167	0.909445	0.0167436
NTC	NTC_380	0.0456167	0.429515	0.0167423
NTC	NTC_692	0.267297	0.865741	0.016736
NTC	NTC_1898	0.215743	0.836823	0.0166913
NMRAL1	NMRAL1	0.183207	0.811066	0.0166615
NTC	NTC_240	0.0327967	0.311848	0.016597
KALRN	KALRN_ENST00000360013.3	0.11327	0.713958	0.0165745
CA10	CA10	0.0256333	0.228889	0.0164149
ATP4A	ATP4A_P2	0.0951233	0.672788	0.0163728
CYP2D6	CYP2D6	0.0449767	0.434861	0.0162658
NTC	NTC_846	0.0667867	0.573745	0.0161144
SULT1A1	SULT1A1	0.19831	0.829653	0.0160836
MURC	MURC	0.10449	0.702104	0.0160495
PPBP	PPBP	0.0608067	0.544782	0.0160394
ABCC8	ABCC8	0.244977	0.86084	0.0159424
NTC	NTC_260	0.05614	0.520568	0.0159169
NTC	NTC_1009	0.10295	0.700792	0.0158966
NTC	NTC_954	0.13936	0.770262	0.015798
NTC	NTC_1361	0.22559	0.851257	0.0157776
DBI	DBI_P1	0.0347233	0.353243	0.0156924
NTC	NTC_1842	0.0483767	0.473839	0.0156919
NTC	NTC_63	0.07129	0.603406	0.0156403
SPHK1	SPHK1	0.200486	0.835871	0.01561
NTC	NTC_882	0.0893467	0.669169	0.0155878
NTC	NTC_2233	0.0330767	0.339062	0.0155368
NTC	NTC_1971	0.0511467	0.496911	0.0155343
AKAP3	AKAP3_P2	0.0306467	0.311546	0.0155219
NTC	NTC_250	0.0725467	0.612006	0.0154702
NTC	NTC_2342	0.139553	0.774967	0.0154509
FAAH	FAAH	0.0667967	0.587922	0.0154087
SLC25A10	SLC25A10	0.100227	0.702104	0.0153947
NTC	NTC_2079	0.0227737	0.210889	0.0153938
NTC	NTC_252	0.12885	0.760878	0.0152925
PANK1	PANK1_P1	0.12579	0.755978	0.0152823
NTC	NTC_1460	0.0211237	0.189316	0.0152685
[truncated: 3,111 more rows]

## Sheet: WTC_WT_AT8_CRISPRi
gene	TSS	Phenotype	Pvalue	Gene score
CDK11B	CDK11B_ENST00000317673.7,ENST00000340677.5,ENST00000407249.3	3.94329	0.00345126	9.70848
SQLE	SQLE	3.41459	0.00295668	8.63617
COX5A	COX5A	3.33133	0.00295668	8.42558
TUBA1B	TUBA1B	3.12443	0.00295668	7.90228
MED1	MED1	3.08396	0.00295668	7.79994
BUB1B	BUB1B	3.01383	0.00354065	7.38664
HSD17B10	HSD17B10	3.23659	0.0100592	6.46489
KARS	KARS	2.50148	0.0124865	4.76171
S100B	S100B	2.15277	0.00759852	4.56231
LAMTOR3	LAMTOR3	2.54326	0.0212866	4.25206
CPE	CPE	2.68866	0.0314397	4.03977
NTC	NTC_1028	1.70387	0.00463781	3.9763
PHKG1	PHKG1	1.87544	0.00759852	3.97457
MMP24	MMP24	2.52468	0.0284298	3.90373
MAGI2	MAGI2	2.01242	0.0126276	3.82094
CUBN	CUBN	2.2705	0.0272972	3.55079
ATP6V1A	ATP6V1A	1.40826	0.00311385	3.53009
CHEK1	CHEK1	2.59516	0.0472417	3.44034
NTC	NTC_1334	1.28633	0.0026171	3.32153
ATP6V1B2	ATP6V1B2	2.09306	0.0272972	3.27329
PSAP	PSAP	1.70263	0.0123469	3.24936
TAF1	TAF1	2.53069	0.052829	3.23202
NTC	NTC_744	1.32371	0.00382007	3.20064
CHD1	CHD1	1.56126	0.0102933	3.10292
LIPF	LIPF	2.17026	0.0375487	3.0935
PLK4	PLK4	2.74716	0.0857587	2.93046
GARS	GARS	2.27395	0.0538118	2.88592
DTYMK	DTYMK	1.34334	0.00759852	2.8469
VARS	VARS	1.53466	0.0141174	2.8395
NARS2	NARS2	1.8056	0.0320734	2.69731
LMAN1	LMAN1	1.97163	0.0490462	2.58164
ACTR2	ACTR2	2.32613	0.0795945	2.55669
NDUFA9	NDUFA9_ENST00000266544.5	1.37969	0.0141174	2.55276
AARS2	AARS2	1.8019	0.0405724	2.50783
FECH	FECH	2.10877	0.0656661	2.49395
DDX39B	DDX39B	2.33766	0.0857587	2.49363
SOD1	SOD1	2.24056	0.0857587	2.39005
RNGTT	RNGTT	2.24056	0.0857587	2.39005
NPR3	NPR3	1.92511	0.0633634	2.30659
CSNK1A1	CSNK1A1	2.2828	0.10236	2.25967
AURKB	AURKB	2.10056	0.0857587	2.24071
ACACA	ACACA	1.66921	0.0490462	2.18565
ARPC3	ARPC3_P1	1.04632	0.00815697	2.18522
PIK3C3	PIK3C3	1.82211	0.0656661	2.15494
NTC	NTC_71	1.04635	0.00955873	2.11321
NTC	NTC_862	1.10649	0.0124483	2.10774
F10	F10	1.13852	0.0141174	2.10655
COX7B	COX7B	2.49308	0.151484	2.04341
NTC	NTC_18	0.864927	0.00510347	1.98253
PPCDC	PPCDC_P1	1.08459	0.015084	1.97557
TARS2	TARS2	2.70139	0.196746	1.90744
ALAS1	ALAS1	0.82024	0.00515953	1.87621
MMP27	MMP27	1.24756	0.0320734	1.86367
DSTN	DSTN	0.98574	0.0129139	1.86201
NTC	NTC_1666	0.84852	0.00639803	1.86161
NTC	NTC_953	1.58443	0.0673936	1.85597
ATP8A1	ATP8A1	1.63188	0.0729912	1.85501
EPRS	EPRS	1.67469	0.0782364	1.85319
ATP5B	ATP5B	2.64102	0.199524	1.84873
GFER	GFER	2.34201	0.163177	1.84396
GLUD1	GLUD1	0.875937	0.00815697	1.82937
PKMYT1	PKMYT1	1.45144	0.0558235	1.81892
NTC	NTC_344	1.00511	0.0155525	1.81744
NTC	NTC_2228	1.05546	0.0190029	1.81664
OAT	OAT	1.29105	0.0397977	1.80766
NTC	NTC_2170	1.83791	0.107899	1.77723
CANX	CANX_P2	1.49609	0.0656661	1.76936
AAK1	AAK1	2.08841	0.142599	1.76655
FGF4	FGF4	1.31409	0.0463606	1.7528
PIK3R3	PIK3R3	1.38776	0.05481	1.75016
NTC	NTC_1166	0.85697	0.0093893	1.73739
KCNJ12	KCNJ12	0.754313	0.00503369	1.7335
DUT	DUT	2.59466	0.219774	1.70735
RAMP3	RAMP3	1.47742	0.0717259	1.69065
RSL24D1	RSL24D1	2.05615	0.151484	1.68528
GRIN2D	GRIN2D	1.57105	0.0866754	1.66862
TUBB1	TUBB1	1.15332	0.0368235	1.65372
NTC	NTC_672	0.869723	0.0135705	1.62412
ADRB3	ADRB3	1.02535	0.0272972	1.60353
EPHA7	EPHA7	0.9318	0.0191446	1.60079
SERPIND1	SERPIND1	1.08213	0.0333738	1.59786
NTC	NTC_1971	0.812453	0.0116105	1.57222
NFS1	NFS1	0.943043	0.0217392	1.56805
NTC	NTC_2517	1.00143	0.0275194	1.5626
GM2A	GM2A	1.1147	0.0397977	1.56074
ATR	ATR	1.44091	0.0826173	1.5604
CDK11B	CDK11B_ENST00000341832.6	2.00057	0.173011	1.52429
NTC	NTC_2367	0.82128	0.0140439	1.52143
NTC	NTC_231	0.86541	0.0174913	1.52068
SBK2	SBK2	1.35117	0.0755767	1.51549
AMN	AMN_P2	0.777623	0.0112786	1.51461
CDC7	CDC7	2.35155	0.228889	1.50587
TEX14	TEX14	1.32054	0.0727543	1.50296
NTC	NTC_1729	1.63393	0.120572	1.50118
NTC	NTC_1829	0.831973	0.016359	1.48611
COX7A1	COX7A1	1.16718	0.0538118	1.48129
NTC	NTC_1200	0.996007	0.0331474	1.47364
MVK	MVK	0.761743	0.0118021	1.46867
PRKAA2	PRKAA2	0.738207	0.0105321	1.45979
FNTA	FNTA	1.01101	0.0368235	1.44967
MLKL	MLKL	0.81579	0.0168248	1.44725
TYK2	TYK2	1.3694	0.0881509	1.44441
EPHB4	EPHB4	0.98155	0.0354088	1.42412
NTC	NTC_409	0.777973	0.0150345	1.41818
NTC	NTC_2188	0.90421	0.02709	1.41707
AKR1A1	AKR1A1	0.805567	0.0179519	1.40643
PTDSS1	PTDSS1	2.24493	0.238271	1.39843
BBOX1	BBOX1_P1	1.01365	0.04216	1.39386
NTC	NTC_2122	0.770123	0.0155525	1.39254
NTC	NTC_1590	0.785607	0.0172019	1.38614
PPP1R3B	PPP1R3B	0.605027	0.0052882	1.37746
CDK7	CDK7	1.02226	0.0454934	1.37193
PDE1B	PDE1B_P1	0.880793	0.0278585	1.36967
NTC	NTC_2207	0.78436	0.0180828	1.36693
HLA-DRB1	HLA-DRB1	1.1476	0.0656661	1.35721
NEDD8-MDP1	NEDD8-MDP1	2.28336	0.254504	1.35701
NTC	NTC_1444	0.68407	0.0106338	1.34988
NTC	NTC_2108	0.967293	0.0427876	1.32392
SDF2	SDF2	1.35924	0.107482	1.31665
GLRX2	GLRX2	0.93238	0.0397977	1.30546
PIK3R5	PIK3R5	0.750857	0.018342	1.3039
SCYL3	SCYL3	1.47133	0.130028	1.30355
MINPP1	MINPP1	0.824233	0.0267457	1.29631
NAPB	NAPB	0.855257	0.0308167	1.29248
NUAK2	NUAK2	0.82611	0.0272972	1.29194
ECE1	ECE1	0.923037	0.0405724	1.28465
TAB2	TAB2	1.58934	0.158421	1.27177
ARPC2	ARPC2_P1	2.05864	0.244674	1.25868
AFG3L2	AFG3L2	2.28235	0.282047	1.25456
TYRO3	TYRO3	0.753687	0.0217392	1.2532
NTC	NTC_218	0.413017	0.000972305	1.24409
FGG	FGG	0.856047	0.0354088	1.24203
HARS	HARS	1.64272	0.17563	1.24091
PTPRB	PTPRB	1.19724	0.0926992	1.23666
NTC	NTC_1826	1.43264	0.139247	1.22665
SLC12A4	SLC12A4_P1	0.741753	0.0222002	1.2266
NTC	NTC_822	0.724643	0.0209665	1.21629
PPP1R3D	PPP1R3D	0.92186	0.0481368	1.21457
LSS	LSS	1.16343	0.0911626	1.21019
ZC3HC1	ZC3HC1	0.639313	0.013206	1.20142
NTC	NTC_87	0.79601	0.0311708	1.19899
CAPNS1	CAPNS1	0.95018	0.05481	1.19831
NDUFB4	NDUFB4	1.08089	0.0782364	1.1961
C5	C5	0.846667	0.0390357	1.19256
DUSP16	DUSP16	1.30963	0.124074	1.18694
DSTYK	DSTYK	0.886794	0.0463606	1.18285
ACHE	ACHE_P2	1.91958	0.244674	1.17366
RETSAT	RETSAT	1.06206	0.0795945	1.16732
NTC	NTC_1591	0.64024	0.0160861	1.1483
ARF6	ARF6_P2	1.06348	0.0837843	1.14519
NTC	NTC_138	0.771313	0.033658	1.13608
BEGAIN	BEGAIN_P2	0.998417	0.0729912	1.13493
PLA2G7	PLA2G7	0.786467	0.0361102	1.13438
DLAT	DLAT	0.885273	0.0523431	1.13416
PRSS3	PRSS3_ENST00000379405.3	0.920847	0.0600348	1.1249
KCNJ6	KCNJ6	0.997382	0.0755767	1.11868
NTC	NTC_482	0.65322	0.0206275	1.10104
NTC	NTC_1806	0.69538	0.0262486	1.09932
NTC	NTC_562	1.05559	0.0914813	1.09641
CMAS	CMAS	0.522087	0.00815697	1.09036
PPAP2B	PPAP2B	0.868823	0.0558235	1.08879
ESRRG	ESRRG_ENST00000360012.3	0.974633	0.0768971	1.08583
NTC	NTC_1715	0.804503	0.0453725	1.08062
ITGA4	ITGA4	1.05056	0.0942565	1.07755
NTC	NTC_1447	0.583807	0.014286	1.07718
NTC	NTC_1707	0.708149	0.030221	1.07617
CDKN2D	CDKN2D	0.91583	0.0668431	1.07605
NTC	NTC_399	0.75103	0.0374239	1.07161
UCKL1	UCKL1	0.87453	0.0600348	1.06832
NTC	NTC_2177	0.871333	0.0595146	1.06771
NTC	NTC_2423	1.43353	0.181158	1.0636
KIF3B	KIF3B	1.03961	0.0958347	1.05882
PPP3CB	PPP3CB	1.56505	0.210921	1.05778
CHRM5	CHRM5	1.06434	0.104046	1.04601
EPHA2	EPHA2	1.04611	0.100696	1.04296
NTC	NTC_2096	0.931967	0.0761115	1.04245
PPP1R21	PPP1R21	0.974127	0.0866754	1.03462
MAP3K7	MAP3K7	1.16859	0.132061	1.02745
NTC	NTC_909	0.764824	0.0453725	1.02732
PRPF4B	PRPF4B	2.36801	0.370926	1.01993
SNAP23	SNAP23	0.748715	0.0434585	1.01969
NTC	NTC_2388	0.62252	0.0231047	1.01863
NTC	NTC_2287	0.655877	0.0292962	1.00558
TUBB2B	TUBB2B_P1	0.965771	0.0911626	1.00458
ARL1	ARL1	0.433967	0.00491063	1.00197
BGLAP	BGLAP	1.95668	0.307751	1.00143
CYP3A5	CYP3A5	0.91706	0.0809718	1.00112
NTC	NTC_1233	0.857697	0.0683197	0.999606
CCKAR	CCKAR	0.94404	0.0881509	0.995748
NTC	NTC_1799	0.66069	0.0316552	0.990741
NTC	NTC_850	0.712692	0.0409317	0.989173
CDKL3	CDKL3_P2	0.61708	0.0251484	0.987013
CCBL1	CCBL1	0.771987	0.052829	0.985926
MAST4	MAST4_ENST00000403625.2,ENST00000404260.3	0.905723	0.0823683	0.982021
NTC	NTC_194	0.787943	0.0570645	0.979913
KCNN3	KCNN3	0.790387	0.058958	0.971746
GABRA2	GABRA2	0.56657	0.0195572	0.968094
CSNK2A2	CSNK2A2	0.95726	0.097434	0.968067
NTC	NTC_203	0.630089	0.0311708	0.949073
NTC	NTC_1747	0.709413	0.0460388	0.948397
TBK1	TBK1	0.681053	0.0405724	0.947869
PPP3R1	PPP3R1	0.65543	0.0361102	0.945372
H6PD	H6PD_P1	0.814133	0.0692492	0.944057
OPRD1	OPRD1	0.592527	0.0272972	0.926642
HNF4G	HNF4G_P1	0.933113	0.10236	0.92366
NDUFA11	NDUFA11	0.82468	0.0768971	0.918768
LCMT1	LCMT1	1.30196	0.199524	0.911379
PYCR2	PYCR2	0.86358	0.0881509	0.910881
NTC	NTC_910	0.780576	0.0683197	0.909725
NTC	NTC_1305	0.972537	0.116224	0.909035
DYRK1A	DYRK1A_ENST00000398960.2	1.08111	0.144782	0.907364
NTC	NTC_1545	0.497203	0.0150345	0.906358
NTC	NTC_1906	0.787507	0.0711611	0.903867
TXNDC12	TXNDC12	1.08423	0.14699	0.902851
EPHB3	EPHB3	0.952662	0.112806	0.902808
NTC	NTC_2219	0.71787	0.0562667	0.897157
NTC	NTC_1378	0.594633	0.0311708	0.895667
TNFSF13B	TNFSF13B	0.973187	0.122137	0.888668
UBC	UBC	0.647093	0.0429734	0.884447
TST	TST	0.745313	0.0656661	0.881451
ROS1	ROS1	1.43542	0.244674	0.877636
ROR2	ROR2	0.848957	0.0942565	0.870765
NTC	NTC_1157	0.883703	0.103917	0.868958
ABCC8	ABCC8	1.00685	0.138309	0.865033
NTC	NTC_2249	0.555588	0.0279547	0.863132
NTC	NTC_698	0.548946	0.02709	0.860302
HTR1F	HTR1F_ENST00000319595.4	0.87463	0.104046	0.859566
EFTUD1	EFTUD1	0.719227	0.0645063	0.856166
COX6A2	COX6A2	1.4079	0.24792	0.852748
SLC1A7	SLC1A7	0.8411	0.10236	0.832579
PANK1	PANK1_P2	2.16905	0.414066	0.830595
NTC	NTC_1923	0.96154	0.13761	0.828222
DGKZ	DGKZ	0.732307	0.0742747	0.826891
SEC14L3	SEC14L3	0.770433	0.0881509	0.812632
NTC	NTC_2296	0.630046	0.0524156	0.806799
STK11	STK11_P1	0.718113	0.0755767	0.805445
RPS6KA1	RPS6KA1_P2	1.32343	0.24792	0.801587
NTC	NTC_976	0.625033	0.0524156	0.800379
NTC	NTC_1393	0.60278	0.0473964	0.798234
SLC1A3	SLC1A3_P1	1.27742	0.238271	0.79574
HIPK1	HIPK1	0.650947	0.0600348	0.795194
NTC	NTC_720	0.54063	0.0357681	0.782023
NTC	NTC_177	0.647287	0.0620514	0.781436
IP6K2	IP6K2	1.19626	0.222783	0.780106
ESRRG	ESRRG_ENST00000493748.1	0.907877	0.138309	0.780003
ACPP	ACPP	0.858013	0.124074	0.777635
NTC	NTC_418	0.419418	0.0140439	0.776977
CKMT1A	CKMT1A_ENST00000413453.2	1.50777	0.307751	0.771678
NTC	NTC_201	0.607983	0.0539287	0.771032
EDA	EDA	1.14002	0.210921	0.770513
NTC	NTC_1648	0.669843	0.0721295	0.764885
NTC	NTC_1541	1.41382	0.288901	0.762405
PIP4K2B	PIP4K2B	0.566477	0.0454934	0.760241
GRIN1	GRIN1	1.17955	0.228889	0.755356
NTC	NTC_299	0.481877	0.02709	0.755193
NTC	NTC_1542	0.603637	0.0570645	0.750703
CDK12	CDK12	0.818607	0.124074	0.74192
MAP4K4	MAP4K4	0.88845	0.14699	0.739823
EARS2	EARS2	0.907691	0.15377	0.738069
NTC	NTC_1401	0.638897	0.0702034	0.737058
NTC	NTC_428	0.675933	0.0813393	0.736564
NDUFB10	NDUFB10	0.942436	0.165595	0.735999
NTC	NTC_2499	0.924453	0.160073	0.735571
PRNP	PRNP	0.40564	0.0157603	0.73114
NTC	NTC_634	0.545823	0.0460388	0.729698
NTC	NTC_1800	0.610213	0.0637918	0.729348
NTC	NTC_797	0.621837	0.0683197	0.724722
AARS	AARS	0.77856	0.117399	0.724323
NTC	NTC_2455	0.796827	0.12354	0.723671
MGAM	MGAM	1.10701	0.222783	0.7219
CDK8	CDK8	0.599027	0.0633634	0.717731
TLK2	TLK2	0.932763	0.170512	0.716592
NTC	NTC_1186	0.543087	0.0487874	0.712363
NTC	NTC_710	0.608703	0.0683197	0.709416
PIK3CG	PIK3CG	1.06813	0.216794	0.709191
TPTE2	TPTE2_ENST00000400230.2	0.81057	0.134119	0.707231
CAMK1G	CAMK1G_P1	0.785167	0.126034	0.706266
CYP2C18	CYP2C18	1.02725	0.208029	0.700456
PPP2R4	PPP2R4	0.587747	0.0645063	0.699653
NTC	NTC_1535	0.497953	0.0397327	0.697559
PPP2R2B	PPP2R2B_P1	0.452203	0.0290111	0.695234
APOH	APOH_P2	0.967663	0.191276	0.695111
GRIK5	GRIK5	1.1471	0.24792	0.694782
SLC36A1	SLC36A1_P2	1.10395	0.235114	0.694078
UBA1	UBA1_P1	0.33724	0.00875188	0.694006
NTC	NTC_1787	0.52	0.0467135	0.69189
PPP1R3E	PPP1R3E_P1	0.982483	0.199524	0.687743
FCGR3B	FCGR3B	1.46021	0.338968	0.686066
SNRK	SNRK	1.21093	0.271491	0.685685
CHRNG	CHRNG	0.646806	0.0881509	0.682233
PPFIA1	PPFIA1	0.871603	0.165595	0.680681
NTC	NTC_486	0.994873	0.208655	0.677083
PTK2	PTK2	0.34489	0.0110247	0.675167
LARS2	LARS2	2.26353	0.503276	0.674969
BMPR1A	BMPR1A	0.748263	0.128019	0.667994
NTC	NTC_1203	0.545117	0.0603505	0.664671
HTR2B	HTR2B	0.810808	0.151484	0.664565
NTC	NTC_1224	0.570097	0.0692563	0.66105
GLT6D1	GLT6D1_ENST00000371763.1	0.705883	0.116468	0.659148
COX7C	COX7C	2.23046	0.508371	0.655351
NTC	NTC_1570	0.57397	0.0731086	0.652048
PFKFB1	PFKFB1	0.751747	0.136201	0.650876
NDUFA10	NDUFA10	0.330783	0.0107759	0.650831
ADH4	ADH4	1.18398	0.282047	0.650806
NTC	NTC_965	0.771753	0.144247	0.648963
LALBA	LALBA_ENST00000301046.2	0.887083	0.185918	0.648172
BMP2K	BMP2K	1.34214	0.33098	0.644494
CACNA1B	CACNA1B	0.798373	0.158421	0.638849
NTC	NTC_675	0.601957	0.0868548	0.6388
NTC	NTC_883	0.72411	0.131211	0.638686
SELP	SELP	0.626804	0.0958347	0.638385
NTC	NTC_2069	0.762203	0.145944	0.637061
BMPR2	BMPR2	0.643353	0.10236	0.636836
NTC	NTC_1068	0.591573	0.0846134	0.634498
NTC	NTC_527	0.54372	0.0683197	0.633681
NTC	NTC_804	0.48765	0.0502126	0.633549
AADACL2	AADACL2	0.888277	0.193997	0.632636
NAGA	NAGA	0.501307	0.05481	0.632218
ADH1B	ADH1B	0.935487	0.213843	0.626687
ABL2	ABL2_P1	1.27713	0.323114	0.626618
GLYATL1	GLYATL1_P1	1.57842	0.402772	0.623382
NTC	NTC_2404	1.24853	0.317768	0.621631
TRRAP	TRRAP	0.31824	0.0112786	0.61985
NTC	NTC_2102	0.512006	0.0629166	0.615039
NTC	NTC_721	0.54791	0.0761115	0.612865
GLRA3	GLRA3	0.771427	0.160785	0.612323
SDS	SDS	0.70644	0.136201	0.611649
NTC	NTC_290	0.861233	0.19561	0.610278
NTC	NTC_1112	0.541923	0.0750996	0.609318
SIGMAR1	SIGMAR1	0.544607	0.0768971	0.606741
OXCT1	OXCT1	1.48096	0.389467	0.606496
NTC	NTC_1946	0.302393	0.0099058	0.60603
LIAS	LIAS	1.1093	0.285627	0.603681
PTPRD	PTPRD_ENST00000381196.4	1.25412	0.33098	0.602225
NTC	NTC_1095	1.39792	0.371034	0.601924
PRKCI	PRKCI	0.70056	0.138309	0.601886
TAOK2	TAOK2	0.874271	0.205165	0.601408
PTEN	PTEN	0.93786	0.228889	0.600582
NTC	NTC_2449	0.603672	0.102616	0.596902
NTC	NTC_1566	0.483207	0.0586884	0.595044
GRIA2	GRIA2	3.16651	0.649687	0.593076
PPP1R26	PPP1R26	0.65267	0.124074	0.591528
NTC	NTC_1558	0.534093	0.0781687	0.591224
NTC	NTC_2552	0.410187	0.036313	0.590643
NTC	NTC_416	0.558777	0.0879933	0.589817
NTC	NTC_2320	0.585663	0.0987902	0.588759
NTC	NTC_2511	0.520907	0.0740986	0.588723
NTC	NTC_2033	0.792017	0.181158	0.58763
LCN9	LCN9	1.03737	0.271491	0.587406
NTC	NTC_330	0.5152	0.0731086	0.585283
PPM1D	PPM1D	0.46964	0.0568525	0.584819
NTC	NTC_1020	0.597681	0.105231	0.584446
NTC	NTC_1179	0.500661	0.0683197	0.583497
NDUFB3	NDUFB3	0.870027	0.213843	0.582835
NDUFA7	NDUFA7	1.23412	0.338968	0.579838
PCYT1B	PCYT1B	1.07598	0.289238	0.57968
NTC	NTC_2023	0.526917	0.080271	0.577206
NTC	NTC_1579	1.17616	0.323761	0.576055
NTC	NTC_1465	1.15705	0.320755	0.571384
ATP2A1	ATP2A1	0.758963	0.178091	0.568735
NTC	NTC_1361	0.458753	0.0578717	0.567723
NTC	NTC_1550	0.709058	0.158252	0.567707
NAGLU	NAGLU	1.02125	0.278498	0.566977
CA5A	CA5A	1.51995	0.425545	0.563984
NTC	NTC_2250	0.547607	0.0938677	0.562657
NTC	NTC_621	0.509527	0.0792142	0.561089
MTMR8	MTMR8	1.08496	0.303987	0.561082
NTC	NTC_2189	0.740657	0.175213	0.560257
ABCC2	ABCC2	1.02599	0.285627	0.558344
NTC	NTC_449	0.478982	0.0683197	0.558232
NTC	NTC_2347	0.459355	0.061196	0.557325
SLC1A2	SLC1A2	0.57054	0.105753	0.55668
NTC	NTC_2082	0.547597	0.0963038	0.556553
NDUFC2	NDUFC2	0.830312	0.213843	0.55623
IARS	IARS	1.97683	0.523818	0.555131
NTC	NTC_487	0.480543	0.0702034	0.554375
NTC	NTC_851	1.2052	0.348463	0.551794
LARS	LARS	0.429149	0.052829	0.548078
NTC	NTC_2372	0.72435	0.175213	0.547922
NTC	NTC_2336	0.343453	0.0254298	0.54769
NTC	NTC_1115	0.578703	0.113394	0.547111
NTC	NTC_1702	1.34061	0.391085	0.546606
ATP6V1C1	ATP6V1C1	1.51895	0.436925	0.546204
NTC	NTC_1079	1.02546	0.294528	0.544389
WDSUB1	WDSUB1	1.05827	0.307751	0.541622
DUSP15	DUSP15	0.75944	0.193997	0.540877
NTC	NTC_2331	1.2012	0.354821	0.540531
TRPM6	TRPM6	1.14971	0.338968	0.540182
NTC	NTC_2203	0.548847	0.103917	0.539689
NTC	NTC_358	0.465237	0.0692563	0.539461
CTDSPL	CTDSPL	0.659296	0.15377	0.536092
TLR7	TLR7	0.62141	0.137252	0.535955
NTC	NTC_1287	0.602653	0.129648	0.534694
NTC	NTC_1964	0.513193	0.0914813	0.533037
GABRR2	GABRR2	1.02836	0.303987	0.531809
TNNI3K	TNNI3K_ENST00000326637.3	0.743507	0.193997	0.52953
PDHA1	PDHA1	0.501233	0.0881509	0.528688
NTC	NTC_814	0.335373	0.0266664	0.527889
ASNA1	ASNA1	0.517713	0.0958347	0.527279
NTC	NTC_1850	0.548257	0.109252	0.527187
NTC	NTC_1548	0.505719	0.0914813	0.525274
NTC	NTC_365	0.479237	0.080271	0.524976
IL4I1	IL4I1_ENST00000391826.2	0.694393	0.175537	0.524705
NTC	NTC_161	0.51557	0.0963038	0.524003
NTC	NTC_239	0.494333	0.0879933	0.521794
NTC	NTC_537	0.544063	0.11062	0.520216
TFF2	TFF2	0.63349	0.151484	0.519229
FARSB	FARSB	1.81759	0.518643	0.518253
NTC	NTC_897	0.477497	0.082419	0.517593
TSSK3	TSSK3	1.12369	0.34708	0.516414
NTC	NTC_1587	0.504687	0.0950795	0.515746
HTR1B	HTR1B	0.72295	0.193997	0.514889
PTPN22	PTPN22	0.78891	0.222783	0.514463
DUSP3	DUSP3	0.97349	0.296551	0.513906
NTC	NTC_2065	0.425567	0.0620514	0.513765
NTC	NTC_1050	0.487008	0.0891438	0.511314
NTC	NTC_362	0.454537	0.0761115	0.508422
ARF6	ARF6_P1	0.962257	0.296551	0.507976
NTC	NTC_1624	0.501895	0.0987902	0.504548
NTC	NTC_1627	0.419677	0.0629166	0.50413
NTC	NTC_1181	0.546499	0.122049	0.499209
SLC25A29	SLC25A29	0.669647	0.180672	0.49762
NTC	NTC_1440	0.468617	0.0868548	0.497299
NTC	NTC_548	0.576322	0.13761	0.496415
SCN4B	SCN4B	0.873821	0.271491	0.494797
PI4KA	PI4KA	1.28036	0.411793	0.493352
NTC	NTC_1970	0.46139	0.0857281	0.492247
NTC	NTC_1454	0.54531	0.126566	0.489516
NTC	NTC_1210	1.00989	0.329827	0.486477
NTC	NTC_924	0.462547	0.0891438	0.485632
NTC	NTC_200	0.495567	0.106558	0.481896
PPP1R10	PPP1R10	1.68222	0.518643	0.479654
DCLK1	DCLK1_ENST00000255448.4	0.706847	0.210921	0.477743
PPP2R5C	PPP2R5C	0.5922	0.156082	0.477696
ADRA2B	ADRA2B	0.546077	0.134119	0.476457
NTC	NTC_2304	1.18997	0.397913	0.476242
NTC	NTC_942	0.465836	0.0950795	0.476044
NTC	NTC_1717	0.794097	0.251544	0.475971
NTC	NTC_2328	0.475195	0.100053	0.475087
NTC	NTC_1796	0.449739	0.0879933	0.474723
NTC	NTC_2215	0.59802	0.16191	0.472871
NTC	NTC_875	0.443887	0.0903065	0.463542
MMP25	MMP25	1.36904	0.458657	0.463436
NT5C	NT5C	0.56086	0.149224	0.46336
TSPO	TSPO	0.518417	0.128019	0.462804
NTC	NTC_1132	0.33449	0.0415426	0.4621
NTC	NTC_624	0.414957	0.0771345	0.461744
NTC	NTC_2472	0.469428	0.103917	0.461595
NTC	NTC_963	0.503393	0.122049	0.459833
MYH14	MYH14	0.41747	0.0795945	0.458848
MAP3K12	MAP3K12	0.64276	0.193997	0.457777
NTC	NTC_56	0.485003	0.114802	0.455927
AMY2A	AMY2A	0.908207	0.315371	0.455174
NTC	NTC_507	0.36177	0.0554781	0.454339
NTC	NTC_1601	0.835457	0.286115	0.454037
NTC	NTC_134	0.41586	0.0813393	0.453162
SLC12A1	SLC12A1_P1	0.740237	0.244674	0.45259
NTC	NTC_2226	0.384727	0.0673936	0.450662
GABRR1	GABRR1	0.90864	0.319227	0.450595
UROD	UROD	0.678516	0.216794	0.450503
NDUFC1	NDUFC1_P1	0.688878	0.222783	0.44923
NTC	NTC_892	0.842083	0.294528	0.447039
WARS2	WARS2	2.11923	0.615662	0.446433
GABRG3	GABRG3	0.990931	0.355313	0.445313
ARPC4	ARPC4	0.489873	0.124074	0.443982
NTC	NTC_1977	0.575673	0.169415	0.443872
NTC	NTC_1434	0.397803	0.0771345	0.442656
KAT2A	KAT2A	1.13352	0.407268	0.442208
NTC	NTC_1438	0.495453	0.1281	0.442168
NTC	NTC_2450	0.397009	0.0781687	0.439476
NTC	NTC_1689	0.993003	0.361251	0.439097
NTC	NTC_1357	0.363717	0.0620514	0.439096
PITPNA	PITPNA	0.737013	0.254504	0.438011
NTC	NTC_1655	0.430667	0.0963038	0.437711
NTC	NTC_1421	1.20325	0.433114	0.437259
SIRT3	SIRT3	0.585817	0.180672	0.435325
NTC	NTC_2362	0.464863	0.116224	0.43451
NTC	NTC_706	0.372233	0.0683197	0.433821
NTC	NTC_1397	0.798113	0.286115	0.433743
NTC	NTC_2498	0.422129	0.0938677	0.43373
NTC	NTC_837	0.722183	0.251544	0.432867
NTC	NTC_611	0.671673	0.227013	0.432523
NTC	NTC_1734	0.526977	0.151126	0.432469
NHP2L1	NHP2L1	1.01763	0.376432	0.431796
LGSN	LGSN	0.754987	0.268032	0.431711
NTC	NTC_145	0.433604	0.101328	0.43112
NTC	NTC_827	0.397623	0.082419	0.431013
PPA1	PPA1	0.87618	0.323114	0.429893
NTC	NTC_2340	0.765447	0.275151	0.428978
NTC	NTC_1165	0.370613	0.0702034	0.427555
NTC	NTC_1064	0.40054	0.0857281	0.427327
CD1A	CD1A	0.739973	0.264605	0.427262
NSF	NSF_ENST00000398238.4	1.54302	0.52902	0.426687
NTC	NTC_2429	0.395623	0.0835104	0.426585
NTC	NTC_2279	0.671763	0.231778	0.426522
HADHA	HADHA	0.717599	0.254504	0.426473
NTC	NTC_2154	0.490026	0.135988	0.424607
NTC	NTC_2247	0.542292	0.16563	0.423454
PPP3CA	PPP3CA	1.02841	0.389467	0.421165
CDK1	CDK1	0.78138	0.289238	0.420964
NTC	NTC_579	0.41979	0.100053	0.419695
NTC	NTC_2140	0.393163	0.0857281	0.419457
PPEF2	PPEF2	0.755353	0.278498	0.419356
NTC	NTC_492	0.482003	0.135988	0.417655
NTC	NTC_1622	0.530073	0.163762	0.416525
NTC	NTC_1664	0.485503	0.139247	0.415695
EN2	EN2	0.770872	0.289238	0.415303
OAZ3	OAZ3_P2	0.99922	0.385091	0.414113
IARS2	IARS2	0.56091	0.183444	0.413108
VDAC2	VDAC2	1.82007	0.593424	0.412493
MAPK8IP2	MAPK8IP2	1.04331	0.402772	0.412043
NTC	NTC_1311	0.409117	0.0987902	0.411279
NTC	NTC_1916	0.568733	0.191397	0.408387
ITK	ITK	0.658054	0.241457	0.406125
DHPS	DHPS	0.72838	0.278498	0.404381
NTC	NTC_191	0.427513	0.113394	0.404175
PRG2	PRG2	0.757273	0.292879	0.403862
NTC	NTC_26	0.438836	0.120572	0.403182
NTC	NTC_1790	0.295149	0.0434219	0.402079
NTRK1	NTRK1	0.204343	0.0110247	0.400029
NTC	NTC_276	1.16953	0.455072	0.399887
NTC	NTC_50	0.408519	0.105231	0.399473
INPP1	INPP1	0.717707	0.278498	0.398455
NDUFAB1	NDUFAB1	1.04254	0.416347	0.396734
NTC	NTC_1553	0.463317	0.139247	0.396699
NTC	NTC_2396	0.594587	0.215409	0.396433
NTC	NTC_2041	0.358238	0.0792142	0.394491
ARPC3	ARPC3_P2	0.709643	0.278498	0.393978
NTC	NTC_2237	0.563093	0.19989	0.39372
MAST1	MAST1_P1	0.43426	0.124074	0.393579
CHUK	CHUK	1.08558	0.434861	0.392601
MMP8	MMP8	0.432027	0.124074	0.391555
NSDHL	NSDHL	1.15471	0.458657	0.390881
LIPJ	LIPJ	0.832341	0.343009	0.386785
CLPX	CLPX	0.72458	0.292879	0.386427
NTC	NTC_1919	0.388412	0.101328	0.386188
S100A12	S100A12_P2	0.59616	0.225821	0.38526
NDUFA1	NDUFA1	2.28736	0.678614	0.38514
GAPDHS	GAPDHS	0.643288	0.254504	0.38231
NTC	NTC_1563	0.363796	0.0891438	0.381953
NTC	NTC_2341	0.503244	0.175213	0.380671
CSNK1D	CSNK1D	1.10951	0.45384	0.380669
NTC	NTC_1485	0.454083	0.145944	0.37953
SLC16A1	SLC16A1_P2	0.915297	0.385091	0.379332
NTC	NTC_1824	0.437009	0.135988	0.378668
CA1	CA1	1.70079	0.598949	0.378614
NTC	NTC_2117	0.356514	0.0868548	0.378335
NTC	NTC_1575	0.286787	0.0480877	0.377975
NTC	NTC_1736	0.439963	0.139247	0.376703
NTC	NTC_410	0.43139	0.134381	0.376026
PRKD2	PRKD2_P1	1.04807	0.439562	0.37414
UQCRB	UQCRB	0.600001	0.238271	0.373758
NTC	NTC_688	0.724753	0.306002	0.372723
NTC	NTC_968	0.831683	0.358027	0.371001
INPP5F	INPP5F_ENST00000361976.2	0.693882	0.292879	0.370055
NTC	NTC_1261	0.479149	0.169415	0.369447
NTC	NTC_1524	0.417177	0.131211	0.367962
NTC	NTC_857	0.44542	0.149383	0.367783
NTC	NTC_930	0.398847	0.120572	0.366442
NTC	NTC_1628	1.37891	0.544793	0.363712
PYCR1	PYCR1	0.572864	0.231987	0.363503
NTC	NTC_2444	0.368507	0.103917	0.362358
NTC	NTC_1830	0.430283	0.144247	0.361823
NTC	NTC_1815	0.503823	0.191397	0.361778
NTC	NTC_1633	0.398327	0.12354	0.361757
KCND3	KCND3	0.568648	0.231987	0.360828
GRIN3B	GRIN3B	1.18833	0.498208	0.359576
EPX	EPX	0.58226	0.241457	0.359347
TRAPPC1	TRAPPC1	0.487017	0.183281	0.358874
NTC	NTC_829	0.370698	0.107899	0.358459
CNKSR1	CNKSR1	1.91317	0.649687	0.358329
PPP1R12A	PPP1R12A	2.4413	0.713958	0.357229
NTC	NTC_1811	0.324483	0.0813393	0.353589
PTGFR	PTGFR_P1	0.842757	0.380746	0.353422
AKAP10	AKAP10	0.424084	0.14699	0.35314
NTC	NTC_1226	0.500883	0.197741	0.352573
NTC	NTC_1375	0.428828	0.151126	0.351923
NTC	NTC_8	0.683773	0.306002	0.351648
NTC	NTC_2380	0.51626	0.208655	0.351352
NTC	NTC_1742	0.402988	0.134381	0.351269
BBOX1	BBOX1_P2	0.62612	0.274979	0.351066
PARS2	PARS2	1.66516	0.615662	0.350779
ATP5C1	ATP5C1	0.866617	0.393872	0.350672
NTC	NTC_1003	0.53277	0.222319	0.347911
NTC	NTC_1298	0.461083	0.177179	0.346545
PPP2R1A	PPP2R1A_P1	0.65634	0.296551	0.346482
NTC	NTC_254	0.41831	0.149383	0.345398
GRM4	GRM4_P2	0.965807	0.439562	0.344773
SLC16A8	SLC16A8	1.01845	0.458657	0.344756
SCMH1	SCMH1_ENST00000402904.2	0.784193	0.363669	0.344491
SRPK3	SRPK3	1.05802	0.473279	0.343732
NDUFA8	NDUFA8	0.490139	0.199524	0.3431
NTC	NTC_1951	0.460883	0.181158	0.341949
NTC	NTC_660	0.382592	0.129648	0.339449
CHRNA6	CHRNA6	0.661717	0.307751	0.338667
AKAP13	AKAP13	0.72072	0.338968	0.338624
WNK1	WNK1	0.628237	0.289238	0.338459
NTC	NTC_1509	0.893797	0.418822	0.337829
CDK18	CDK18	0.551183	0.244674	0.337
NTC	NTC_1825	0.503333	0.215409	0.33559
HMGCS1	HMGCS1	0.795077	0.380746	0.333427
NDUFB1	NDUFB1	1.20319	0.52902	0.332714
KDR	KDR	0.618647	0.292879	0.329931
TK1	TK1	0.725137	0.351181	0.329552
MTMR9	MTMR9	1.15339	0.518643	0.328867
NEU1	NEU1	0.557661	0.25784	0.328267
NTC	NTC_2116	0.392721	0.145944	0.328242
CTSL	CTSL_P2	0.689543	0.334959	0.327539
NTC	NTC_2133	1.19168	0.532611	0.326032
PFKFB3	PFKFB3	0.431252	0.175537	0.325868
ROCK1	ROCK1	0.561379	0.264605	0.324142
MTMR1	MTMR1	0.633981	0.309644	0.322783
NTC	NTC_1836	0.471091	0.208655	0.320611
NTC	NTC_1198	0.289647	0.0792142	0.318958
NTC	NTC_2437	0.389105	0.152884	0.317369
NTC	NTC_901	0.468912	0.210889	0.31696
XYLB	XYLB	0.996721	0.483167	0.314867
DAPK2	DAPK2	0.634763	0.323114	0.311443
PI4KB	PI4KB	0.517851	0.251197	0.310703
NTC	NTC_2126	0.436182	0.19561	0.309083
SGK3	SGK3_ENST00000396596.1,ENST00000522398.1	0.477638	0.225821	0.308667
NTC	NTC_725	0.35601	0.135988	0.308482
NTC	NTC_2478	1.00183	0.493025	0.307692
NTC	NTC_32	0.289727	0.0868548	0.30746
DHFRL1	DHFRL1	0.639823	0.33098	0.307242
TARS	TARS	0.39947	0.170512	0.306891
NTC	NTC_1025	0.446817	0.206438	0.306163
MYLK4	MYLK4	0.69588	0.363669	0.305695
CDKL3	CDKL3_P1	0.68724	0.359476	0.305361
MYL12A	MYL12A_P2	0.549717	0.278498	0.305191
GATM	GATM_P1	0.447393	0.208029	0.305067
NTC	NTC_89	0.360573	0.142565	0.30504
PRLR	PRLR	0.487983	0.238271	0.303979
PDE7B	PDE7B	0.536473	0.271491	0.303776
MTOR	MTOR	0.12766	0.00422775	0.303051
HSD17B11	HSD17B11	0.53784	0.274979	0.301567
ACY3	ACY3_P1	0.53774	0.274979	0.301511
NTC	NTC_2528	0.388489	0.167515	0.301447
DRD3	DRD3	0.626718	0.33098	0.300949
NTC	NTC_1998	0.557847	0.288901	0.300819
MR1	MR1	0.714683	0.380746	0.299713
NTC	NTC_2095	0.417143	0.191397	0.299536
NTC	NTC_694	0.356097	0.144247	0.29944
NTC	NTC_2291	0.38034	0.16563	0.296992
NTC	NTC_2371	0.23665	0.0586884	0.291422
NTC	NTC_1201	0.39622	0.185204	0.290172
MMP12	MMP12	0.691187	0.380746	0.289859
NTC	NTC_1713	0.350957	0.151126	0.288016
TPSB2	TPSB2	0.626164	0.34708	0.287767
NTC	NTC_844	0.30419	0.113394	0.287584
NTC	NTC_1988	0.397587	0.189316	0.287381
STK25	STK25	0.512323	0.274979	0.28726
NTC	NTC_129	0.28718	0.100053	0.287115
NTC	NTC_782	0.357957	0.158252	0.286598
BUB1	BUB1	0.71469	0.397638	0.286242
ELOVL4	ELOVL4	0.673763	0.376432	0.285887
NTC	NTC_1452	0.425533	0.21314	0.285675
NTC	NTC_1276	0.305507	0.116224	0.285559
NTC	NTC_1986	0.3773	0.175213	0.285402
NTC	NTC_332	0.357633	0.160073	0.284562
PTPN7	PTPN7	0.66273	0.372147	0.2845
NTC	NTC_39	0.39296	0.189316	0.284037
NTC	NTC_2080	0.945133	0.500814	0.283846
NTC	NTC_1041	0.27556	0.0938677	0.283133
SARS	SARS	0.54176	0.300254	0.283076
HEXB	HEXB	0.651303	0.367893	0.282847
NTC	NTC_1778	0.403637	0.19989	0.282226
NTC	NTC_457	0.55973	0.314799	0.280966
WEE1	WEE1	1.33226	0.615662	0.280652
NTC	NTC_529	0.628127	0.358027	0.280197
NTC	NTC_2202	0.93159	0.500814	0.279779
NTC	NTC_1525	0.383719	0.187252	0.279184
NTC	NTC_468	0.344247	0.154658	0.279056
NID1	NID1	0.55081	0.311546	0.278973
PTH	PTH	2.75119	0.792584	0.277745
NTC	NTC_717	0.342173	0.154658	0.277375
METAP2	METAP2	0.320343	0.136201	0.277359
GNB1	GNB1	0.565065	0.323114	0.277246
CLC	CLC	0.595823	0.343009	0.276876
FCER1A	FCER1A	0.615912	0.355313	0.276784
NTC	NTC_2135	0.716133	0.411782	0.27595
NTC	NTC_1183	0.346233	0.160073	0.275492
NTC	NTC_1816	0.876763	0.485301	0.275294
SKP2	SKP2	0.52085	0.296551	0.274957
NTC	NTC_642	0.434547	0.234186	0.273955
NTC	NTC_1607	0.335683	0.152884	0.273796
TRPM8	TRPM8	0.71887	0.416347	0.273562
CTLA4	CTLA4	0.700367	0.407268	0.273227
NTC	NTC_2485	1.21106	0.594861	0.273196
GATM	GATM_P2	0.556553	0.323114	0.27307
NTC	NTC_801	0.336122	0.154658	0.27247
CINP	CINP	0.647073	0.380746	0.271359
NTC	NTC_485	0.33264	0.152884	0.271314
NTC	NTC_46	0.434243	0.239056	0.269882
NTC	NTC_1461	0.412857	0.222319	0.269605
NTC	NTC_1862	0.415678	0.224657	0.269558
NTC	NTC_1367	0.403972	0.215409	0.269343
NDUFV2	NDUFV2	2.75713	0.798732	0.269092
SLC25A20	SLC25A20	0.464363	0.264605	0.268124
NTC	NTC_636	0.393077	0.208655	0.267517
NTC	NTC_1510	0.430242	0.239056	0.267395
NTC	NTC_261	0.369747	0.189316	0.267258
NTC	NTC_1423	0.389837	0.206438	0.26712
NTC	NTC_1225	0.849783	0.485301	0.266822
NTC	NTC_2421	0.4324	0.241518	0.266813
KCNE1	KCNE1	0.543577	0.323114	0.266703
NTC	NTC_116	0.586107	0.351633	0.26604
CDK5R2	CDK5R2	0.865757	0.493167	0.265793
NTC	NTC_531	0.371927	0.193495	0.265306
FCGR1B	FCGR1B	0.594947	0.359476	0.264353
NTC	NTC_2017	0.44944	0.261856	0.261546
NTC	NTC_1698	0.441763	0.256664	0.260921
NTC	NTC_2013	0.32133	0.154658	0.260479
NTC	NTC_1635	0.306374	0.144247	0.257628
NTC	NTC_1823	0.303543	0.142565	0.256794
NTC	NTC_5	0.415907	0.243998	0.25479
RARG	RARG_P1	0.59844	0.376432	0.253926
NTC	NTC_1662	0.734197	0.451369	0.253641
NTC	NTC_1017	0.363603	0.202056	0.252533
TTK	TTK	1.40254	0.661197	0.251992
PLK1	PLK1	2.26649	0.774218	0.25189
NME2	NME2	0.57668	0.367893	0.25044
PPP2R2D	PPP2R2D	0.624494	0.398307	0.249661
NTC	NTC_1386	0.327632	0.173264	0.249423
NTC	NTC_1002	0.34667	0.191397	0.248931
UCK1	UCK1	0.517033	0.33098	0.248279
HIPK3	HIPK3_P2	0.754723	0.473279	0.245197
NTC	NTC_2542	0.3781	0.224657	0.24519
NTC	NTC_70	1.02741	0.577939	0.244645
NTC	NTC_34	0.368823	0.217695	0.244217
NTC	NTC_802	1.06216	0.59061	0.242915
NTC	NTC_1387	0.285303	0.140898	0.24282
NTC	NTC_163	0.36342	0.215409	0.242305
CYP2C8	CYP2C8	0.712893	0.458657	0.241323
S100A2	S100A2	0.58808	0.389467	0.240836
NTC	NTC_2476	0.312285	0.169415	0.240787
NTC	NTC_995	0.344859	0.202056	0.239515
NTC	NTC_1418	0.384714	0.239056	0.2391
FPGS	FPGS	0.529137	0.355313	0.237788
UGP2	UGP2	0.91424	0.550088	0.237307
EPHA1	EPHA1	0.577909	0.389467	0.236671
NTC	NTC_863	0.400643	0.256664	0.236634
NTC	NTC_1577	0.29537	0.158252	0.236488
TAT	TAT	0.588787	0.398307	0.235386
NTC	NTC_2175	1.04326	0.594861	0.235344
NTC	NTC_784	0.304957	0.169415	0.235136
NTC	NTC_732	0.318363	0.183173	0.234678
PDPR	PDPR	0.539842	0.367893	0.234442
NTC	NTC_162	0.30711	0.173264	0.2338
NTC	NTC_472	0.258655	0.125046	0.233548
CHRNA2	CHRNA2	0.597409	0.407268	0.233061
NTC	NTC_673	0.283729	0.151126	0.232845
NTC	NTC_429	0.294332	0.16191	0.232736
NTC	NTC_806	0.341877	0.208655	0.232672
NTC	NTC_2167	0.770937	0.500814	0.231531
NTC	NTC_778	1.16499	0.633738	0.230772
NTC	NTC_754	0.451193	0.308916	0.230181
RIPK1	RIPK1_P1	0.487841	0.338968	0.229208
CCT3	CCT3	0.95796	0.57699	0.228791
NTC	NTC_602	0.490787	0.342178	0.228583
JAK3	JAK3	0.550903	0.385091	0.228314
MASTL	MASTL	1.21476	0.649687	0.227519
ALDH3B1	ALDH3B1	1.07798	0.615662	0.227085
NTC	NTC_1904	0.390164	0.261856	0.227051
OPRM1	OPRM1	0.541185	0.380746	0.226953
NTC	NTC_1138	0.229483	0.102616	0.226909
STK17B	STK17B	0.543995	0.385091	0.225451
NDUFA6	NDUFA6	0.58154	0.411793	0.22408
NTC	NTC_167	0.444577	0.314799	0.223163
NTC	NTC_313	0.35344	0.234186	0.222823
P2RY12	P2RY12	0.622353	0.439562	0.222168
HRH4	HRH4	0.655567	0.458657	0.221917
NTC	NTC_1870	0.328184	0.210889	0.221835
NRIP1	NRIP1	0.39171	0.271491	0.221804
EPOR	EPOR_P1	0.476797	0.343009	0.221565
SPTLC2	SPTLC2	0.560417	0.402772	0.221331
GABBR1	GABBR1_P1	0.739267	0.503276	0.220445
ADK	ADK_P2	0.544203	0.393872	0.220209
PAK4	PAK4	0.506967	0.367893	0.220165
PPP1R16B	PPP1R16B	0.54311	0.393872	0.219767
NTC	NTC_627	0.299353	0.185204	0.219231
GPX2	GPX2	1.02112	0.610068	0.219155
NTC	NTC_1992	0.37539	0.261856	0.218454
NTC	NTC_1046	0.249248	0.134381	0.21726
TRIB3	TRIB3	0.624106	0.449052	0.217004
NTC	NTC_1876	0.216653	0.100053	0.216604
NISCH	NISCH	0.508484	0.376432	0.215757
NTC	NTC_1939	0.288495	0.17916	0.215436
PDGFRA	PDGFRA_ENST00000257290.5	0.538227	0.398307	0.215173
PTP4A1	PTP4A1	1.00122	0.610068	0.214884
GRID2	GRID2	0.789143	0.534249	0.21485
NTC	NTC_2301	0.440366	0.326784	0.213903
NTC	NTC_1765	0.328747	0.224657	0.213185
NTC	NTC_2172	0.283367	0.177179	0.212975
LPPR2	LPPR2	0.501824	0.380746	0.210447
YARS2	YARS2	0.65653	0.478209	0.21034
GABRG1	GABRG1	1.62677	0.743892	0.209024
NTC	NTC_729	0.42555	0.323761	0.208424
NTC	NTC_1188	0.407746	0.308916	0.208016
ALPK2	ALPK2_ENST00000361673.3	0.716683	0.513494	0.207455
NTC	NTC_147	0.667234	0.489155	0.207212
NTC	NTC_2324	0.29038	0.19561	0.205766
NTC	NTC_1924	0.38083	0.288901	0.205363
NTC	NTC_1733	0.33249	0.241518	0.205163
PACSIN2	PACSIN2	0.51902	0.402772	0.204982
NTC	NTC_1673	0.3826	0.294528	0.203112
NTC	NTC_2436	0.335526	0.24901	0.202585
NTC	NTC_625	0.406565	0.317768	0.202425
TUFM	TUFM	0.832167	0.57156	0.202165
NTC	NTC_2479	0.772837	0.548884	0.201339
NTC	NTC_1167	1.3281	0.705353	0.201331
SPEG	SPEG_P1	0.50922	0.402772	0.201112
NTC	NTC_1533	0.31862	0.234186	0.200871
NTC	NTC_559	0.276615	0.189316	0.199941
CELA1	CELA1_ENST00000293636.1	0.675083	0.508371	0.198352
NTC	NTC_960	0.333265	0.254095	0.198294
NTC	NTC_2544	0.360337	0.283347	0.19735
NTC	NTC_2530	0.293042	0.21314	0.196729
NTC	NTC_1500	0.280359	0.19989	0.19603
FFAR1	FFAR1_ENST00000246553.2	0.467273	0.380746	0.195958
CYSLTR1	CYSLTR1	0.548707	0.439562	0.195877
FLT3LG	FLT3LG	0.578086	0.458657	0.195689
NTC	NTC_2148	0.33353	0.259251	0.195542
RDX	RDX	0.519697	0.420931	0.195296
STK32B	STK32B	0.454572	0.372147	0.195141
IL11RA	IL11RA_P1	0.522327	0.425545	0.193812
NTC	NTC_2431	0.193852	0.100053	0.193808
PGGT1B	PGGT1B	1.24522	0.699309	0.193421
NTC	NTC_2012	0.267107	0.189316	0.193068
NTC	NTC_1902	0.304497	0.236612	0.190603
GRK6	GRK6	0.973137	0.638259	0.189765
NTC	NTC_1632	0.383783	0.320755	0.189522
NTC	NTC_1240	0.30625	0.241518	0.188972
IL6R	IL6R	0.484167	0.407268	0.188883
PDGFRB	PDGFRB	0.521091	0.434861	0.188453
NTC	NTC_495	0.227493	0.151126	0.186695
MTFMT	MTFMT	1.8463	0.792584	0.186392
NTC	NTC_2484	0.210128	0.131211	0.185339
NTC	NTC_1852	0.34599	0.291705	0.185124
SLC7A4	SLC7A4	0.52485	0.444293	0.184921
SMS	SMS	0.445407	0.385091	0.184593
FARS2	FARS2	0.647253	0.518643	0.184552
ADRA1A	ADRA1A	0.537887	0.45384	0.184547
NTC	NTC_2403	0.27879	0.222319	0.182056
NTC	NTC_825	0.257103	0.197741	0.180976
NTC	NTC_933	0.313133	0.264479	0.180869
NTC	NTC_906	1.05272	0.673653	0.180608
SCNN1D	SCNN1D_P2	0.61038	0.508371	0.179341
NTC	NTC_1302	0.32223	0.277865	0.179213
NTC	NTC_1158	0.2861	0.236612	0.179088
NTC	NTC_569	0.270373	0.217695	0.179028
MAP2K7	MAP2K7	1.56165	0.768124	0.178916
SERPINB2	SERPINB2_P1	0.591082	0.498208	0.178855
AURKA	AURKA	1.60762	0.774218	0.178665
NTC	NTC_84	0.319887	0.277865	0.17791
RABGGTB	RABGGTB	1.81653	0.798732	0.177291
SV2A	SV2A	0.545673	0.473279	0.17728
NTC	NTC_1843	0.265152	0.215409	0.176787
C3	C3	0.59266	0.503276	0.176727
NTC	NTC_196	0.14566	0.061196	0.176726
MMP1	MMP1	0.543869	0.473279	0.176694
PRKX	PRKX	0.452783	0.407268	0.17664
NTC	NTC_2011	0.34599	0.308916	0.17651
NTC	NTC_2052	0.221154	0.160073	0.175968
NTC	NTC_2003	0.386996	0.351633	0.175662
NTC	NTC_1114	0.301243	0.261856	0.175305
NTC	NTC_1814	0.231527	0.175213	0.175134
GAD1	GAD1	0.523857	0.463503	0.174941
NTC	NTC_982	0.363063	0.329827	0.174893
NTC	NTC_1304	0.305387	0.269779	0.173763
NTC	NTC_1582	0.876813	0.633738	0.173688
ADRBK1	ADRBK1	0.54191	0.478209	0.173618
PDXDC1	PDXDC1	0.666191	0.550088	0.172922
NTC	NTC_2284	0.295022	0.261856	0.171685
NTC	NTC_598	0.249525	0.206438	0.170977
PPP2CA	PPP2CA	0.805352	0.615662	0.169654
NTC	NTC_1498	0.314557	0.288901	0.169625
PDE6G	PDE6G	0.53679	0.483167	0.169573
NTC	NTC_1994	0.219583	0.169415	0.169309
NTC	NTC_387	1.20535	0.723705	0.169278
NTC	NTC_1432	0.354357	0.332887	0.169277
OPRK1	OPRK1	0.46069	0.430188	0.16877
TP53RK	TP53RK	0.51872	0.473279	0.168523
EPS8L1	EPS8L1_P2	0.470217	0.439562	0.167858
NTC	NTC_987	0.297007	0.272456	0.167721
NTC	NTC_2232	0.214833	0.169415	0.165647
LRRK1	LRRK1	0.55326	0.503276	0.164979
NTC	NTC_1767	0.341728	0.329827	0.164615
NTC	NTC_1055	0.30956	0.294528	0.164337
NTC	NTC_914	0.321403	0.308916	0.163967
GNGT1	GNGT1	0.683432	0.57699	0.163225
NTC	NTC_453	0.302049	0.288901	0.16288
NTC	NTC_1333	0.234051	0.202056	0.162555
NTC	NTC_1890	0.323723	0.314799	0.162498
NTC	NTC_384	0.929177	0.669169	0.162108
NTC	NTC_456	0.269398	0.251544	0.161473
NTC	NTC_1385	0.29164	0.280597	0.160961
ACAN	ACAN	0.37138	0.370016	0.160354
FSHR	FSHR	0.614968	0.550088	0.159626
NTC	NTC_146	0.247517	0.227013	0.159388
NTC	NTC_549	0.368963	0.371034	0.158871
NDUFB7	NDUFB7	0.353477	0.355313	0.158848
HMGCR	HMGCR	1.4271	0.774218	0.158603
NTC	NTC_1273	0.427807	0.425933	0.15857
NTC	NTC_853	0.877212	0.660238	0.158161
NTC	NTC_1365	0.363767	0.367755	0.158035
NTC	NTC_2058	0.351077	0.354821	0.157981
NTC	NTC_841	0.271397	0.261856	0.157936
CYGB	CYGB	0.491928	0.478209	0.157605
NTC	NTC_213	0.299178	0.297369	0.157578
NTC	NTC_451	0.249649	0.234186	0.157388
GPX1	GPX1	0.398249	0.402772	0.157285
PFKM	PFKM_P1	0.647367	0.57156	0.15727
NTC	NTC_1336	0.286603	0.283347	0.156968
NTC	NTC_1683	0.270323	0.264479	0.156141
TGFBR1	TGFBR1	0.449007	0.449052	0.156121
NTC	NTC_25	0.315606	0.320755	0.155855
PNMT	PNMT	0.507393	0.493167	0.155773
NTC	NTC_1969	0.351413	0.361251	0.155391
NTC	NTC_1609	0.292615	0.294528	0.155342
NTC	NTC_1564	0.304363	0.308916	0.155274
NTC	NTC_1317	0.232202	0.215409	0.154818
SYTL4	SYTL4	0.496427	0.488153	0.154609
NTC	NTC_2553	0.307287	0.314799	0.154248
NTC	NTC_1032	0.865067	0.664698	0.153442
CACNB4	CACNB4_ENST00000360283.6,ENST00000534999.1	0.228042	0.213843	0.152766
NTC	NTC_2543	0.25993	0.259251	0.152392
NTC	NTC_2441	0.35075	0.367755	0.15238
PRKRA	PRKRA	0.48412	0.488153	0.150776
NTC	NTC_484	0.281607	0.291705	0.150675
PRPS1L1	PRPS1L1	0.411128	0.430188	0.150613
IBTK	IBTK_P2	0.559817	0.539503	0.150034
NTC	NTC_626	0.300841	0.317768	0.149786
VDAC1	VDAC1	0.454577	0.468377	0.14974
TWF2	TWF2	0.4179	0.439562	0.149182
WNK4	WNK4	1.12904	0.737873	0.149055
NTC	NTC_1752	0.352001	0.377645	0.148867
NTC	NTC_1482	0.409457	0.433114	0.148796
KSR1	KSR1	0.491044	0.498208	0.148585
SCN11A	SCN11A_ENST00000302328.3,ENST00000450244.1	0.521017	0.518643	0.148558
GRK4	GRK4	0.431167	0.45384	0.147932
NTC	NTC_202	0.332163	0.364494	0.14559
HTR7	HTR7	0.46983	0.493167	0.144241
NTC	NTC_2090	0.218043	0.219998	0.143381
NTC	NTC_238	0.167424	0.139247	0.143351
SCN3A	SCN3A	0.52648	0.534249	0.143338
PIK3R4	PIK3R4	0.86803	0.684458	0.142924
NTC	NTC_2486	0.277476	0.306002	0.142699
NTC	NTC_235	0.232793	0.243998	0.142612
CSAD	CSAD	0.209067	0.208029	0.142558
PACSIN3	PACSIN3	0.369529	0.411793	0.142387
NTC	NTC_2200	0.237429	0.251544	0.142312
NTC	NTC_560	0.335093	0.377645	0.141716
NTC	NTC_1133	0.180906	0.16563	0.141262
MAPK13	MAPK13_P1	0.769599	0.655432	0.1412
NTC	NTC_665	0.295	0.332887	0.140922
NTC	NTC_2470	0.27987	0.314799	0.140485
SPR	SPR	0.419333	0.463503	0.140035
CERK	CERK	1.2219	0.768124	0.139992
NTC	NTC_1585	0.18343	0.173264	0.139644
NTC	NTC_1507	0.932893	0.709926	0.138803
NTC	NTC_561	0.31919	0.367755	0.138669
PTPN5	PTPN5	0.495353	0.52902	0.136979
NTC	NTC_1849	0.360534	0.418822	0.136271
MAP2K4	MAP2K4	0.979003	0.725882	0.136213
NTC	NTC_2397	0.210029	0.224657	0.136199
NTC	NTC_1544	0.477637	0.520568	0.135421
NTC	NTC_1634	0.28785	0.339062	0.135209
GLTP	GLTP	0.446221	0.498208	0.135022
PDLIM5	PDLIM5	1.02212	0.737873	0.134939
NTC	NTC_1301	1.13241	0.760878	0.1344
NTC	NTC_2424	0.292803	0.348463	0.134058
NTC	NTC_2015	0.585957	0.59061	0.134008
NTC	NTC_2378	0.278029	0.329827	0.13393
NTC	NTC_588	0.2735	0.326784	0.13285
CEACAM1	CEACAM1_P2	0.42028	0.483167	0.132767
GSTA5	GSTA5	0.86026	0.702104	0.132135
RIOK2	RIOK2	1.32998	0.795533	0.132123
NTC	NTC_1999	0.19809	0.215409	0.132074
NTC	NTC_1505	0.221334	0.254095	0.131695
ACP1	ACP1	1.14897	0.768124	0.131636
ULK2	ULK2	0.34148	0.411793	0.13158
GRM4	GRM4_P1	0.52315	0.560774	0.131421
NTC	NTC_1657	0.162665	0.156447	0.131048
NTC	NTC_1546	0.253248	0.306002	0.13024
ALPI	ALPI	0.501458	0.550088	0.130163
CSNK1G1	CSNK1G1	0.329293	0.402772	0.130051
STK4	STK4_P2	0.755443	0.672788	0.130028
GNE	GNE	0.378055	0.45384	0.129709
NTC	NTC_371	0.255883	0.311848	0.129491
DUSP12	DUSP12	0.440367	0.508371	0.129388
MAGI3	MAGI3	0.433219	0.503276	0.129183
NDUFS2	NDUFS2	1.2785	0.792584	0.12907
NTC	NTC_1805	0.210915	0.246495	0.128277
GUK1	GUK1	0.291411	0.363669	0.128015
KIAA1804	KIAA1804	0.259773	0.323114	0.127456
NTC	NTC_757	0.306683	0.384329	0.127364
NR1H3	NR1H3_P1	0.474317	0.539503	0.12712
DARS2	DARS2	0.261373	0.327031	0.126873
NTC	NTC_1382	0.245713	0.306002	0.126364
NTC	NTC_1206	0.30398	0.384329	0.126242
KAT5	KAT5	0.319253	0.402772	0.126086
NTC	NTC_1427	0.294743	0.374331	0.12578
YARS	YARS	0.25619	0.323114	0.125698
NTC	NTC_19	0.28667	0.364494	0.12565
NTC	NTC_1100	0.304837	0.387698	0.125442
SCN2A	SCN2A	0.4591	0.534249	0.124993
GBA	GBA_P1	0.559955	0.598949	0.124652
PPP1R15B	PPP1R15B	0.475153	0.547432	0.124333
PRX	PRX	0.471253	0.544782	0.124306
SEC14L4	SEC14L4	0.309369	0.398307	0.12368
SLC12A6	SLC12A6_P1	0.427267	0.513494	0.123679
NTC	NTC_1839	0.82988	0.709926	0.123476
NTC	NTC_2549	0.297212	0.384329	0.123431
NTC	NTC_1837	0.256027	0.329827	0.123332
NTC	NTC_1838	0.203973	0.251544	0.122259
NTC	NTC_1170	0.318217	0.415293	0.121446
C17orf75	C17orf75	0.44535	0.534249	0.12125
NTC	NTC_1899	0.16968	0.193495	0.121038
NTC	NTC_64	0.210397	0.26712	0.120619
NTC	NTC_1638	0.163123	0.183173	0.120245
EGLN2	EGLN2_P1	0.455353	0.544782	0.120112
MTHFD2	MTHFD2_P2	0.46954	0.555419	0.119911
NTC	NTC_1190	0.277815	0.371034	0.119623
CRYZ	CRYZ	0.492383	0.57156	0.119619
NTC	NTC_2186	0.181043	0.219998	0.119051
NTC	NTC_103	0.181545	0.222319	0.118553
NTC	NTC_232	0.36528	0.473839	0.118485
NTC	NTC_1463	0.285242	0.384329	0.11846
NTC	NTC_2265	0.237294	0.317768	0.118146
THNSL1	THNSL1	0.461873	0.555419	0.117953
NTC	NTC_772	0.185717	0.231778	0.117917
FASTK	FASTK	0.389377	0.498208	0.117821
NTC	NTC_78	0.283671	0.384329	0.117808
NTC	NTC_821	0.226777	0.303106	0.117562
NTC	NTC_1494	0.316637	0.425933	0.117364
LRP1	LRP1	0.414767	0.523818	0.116474
NTC	NTC_1674	0.16152	0.193495	0.115217
NTC	NTC_1189	0.226847	0.311848	0.114797
NTC	NTC_1047	0.409322	0.524567	0.114692
NTC	NTC_1116	0.185937	0.243998	0.113907
NTC	NTC_1424	0.241915	0.339062	0.113632
NTC	NTC_1987	0.17136	0.217695	0.113466
NTC	NTC_2386	0.238847	0.335966	0.113143
CHRNA1	CHRNA1	0.516945	0.604497	0.113007
NTC	NTC_395	0.1907	0.256664	0.112634
NTC	NTC_1029	0.443216	0.557112	0.112602
NTC	NTC_1643	0.197682	0.269779	0.11248
NTC	NTC_2385	0.21234	0.297369	0.11184
PPP1CB	PPP1CB	1.00331	0.774218	0.111504
NTC	NTC_2456	0.231407	0.329827	0.111472
NTC	NTC_2184	0.28094	0.401353	0.111385
NTC	NTC_2273	0.278103	0.397913	0.1113
NTC	NTC_1414	0.378703	0.508668	0.111174
EEF2	EEF2_P1	0.197573	0.274979	0.110779
NTC	NTC_2447	0.202206	0.283347	0.110744
NTC	NTC_463	0.348218	0.481464	0.110537
NTC	NTC_1722	0.256543	0.374331	0.109479
CALY	CALY_P2	0.474343	0.587922	0.109422
NTC	NTC_350	0.1916	0.269779	0.109019
MYH7	MYH7_P1	0.42578	0.555419	0.108735
NTC	NTC_981	0.244817	0.361251	0.108256
TUBA8	TUBA8	0.403086	0.539503	0.10803
NTC	NTC_1388	0.22556	0.332887	0.107751
NTC	NTC_96	0.256812	0.380978	0.10763
NTC	NTC_1059	0.195767	0.283347	0.107218
NTC	NTC_266	0.260467	0.387698	0.107184
NTC	NTC_912	0.313127	0.455072	0.107064
MAP3K13	MAP3K13_P2	0.20474	0.300254	0.106979
NTC	NTC_2027	0.192217	0.280597	0.106088
ACCS	ACCS	0.401689	0.544782	0.105956
NTC	NTC_28	0.19907	0.294528	0.105681
LIMK1	LIMK1_P2	0.48261	0.604497	0.105501
HLCS	HLCS_P2	0.425797	0.566155	0.105199
FER	FER_P2	0.585173	0.661197	0.105138
NTC	NTC_1936	0.252894	0.384329	0.105026
NTC	NTC_2110	0.247679	0.377645	0.104747
NTC	NTC_471	0.256664	0.391085	0.104649
NTC	NTC_1889	0.264617	0.404812	0.103927
AKT1	AKT1	0.328753	0.483167	0.103854
NTC	NTC_1335	0.293333	0.444015	0.10343
SCNN1D	SCNN1D_P1	0.370895	0.52902	0.102563
NTC	NTC_1212	0.209943	0.326784	0.101977
CTSF	CTSF	0.404317	0.560774	0.101569
NTC	NTC_889	0.130645	0.167515	0.101374
NTC	NTC_208	0.302417	0.462528	0.101268
NTC	NTC_2196	0.255034	0.401353	0.101114
PIP4K2C	PIP4K2C	1.19661	0.823446	0.100952
RALA	RALA	0.309939	0.473279	0.100694
NTC	NTC_1075	0.231378	0.367755	0.10052
NTC	NTC_1704	0.188829	0.294528	0.100244
NTC	NTC_2368	0.265163	0.418822	0.100224
SLC8A1	SLC8A1_P2	0.545124	0.655432	0.100015
NTC	NTC_2326	0.269517	0.425933	0.0998987
NTC	NTC_1809	0.256597	0.408288	0.0998247
NTC	NTC_1014	0.194982	0.308916	0.0994721
INPP5J	INPP5J	0.438783	0.593424	0.0994438
PGLYRP3	PGLYRP3_ENST00000290722.1	0.519466	0.643962	0.0992905
LTK	LTK	0.381467	0.550088	0.0990165
S100A7	S100A7	0.250407	0.402772	0.0988957
IL5	IL5_P1	0.571494	0.672788	0.0983664
PKN1	PKN1_P2	0.448548	0.604497	0.0980553
NTC	NTC_2474	0.233709	0.380978	0.0979472
PPP1R1B	PPP1R1B	0.415181	0.582444	0.0974621
NTC	NTC_2413	0.238793	0.391085	0.0973628
MAPK6	MAPK6	0.478502	0.626917	0.0970355
HSD17B7	HSD17B7_P2	2.23456	0.904859	0.0970227
TAAR1	TAAR1_ENST00000275216.1	0.45523	0.612862	0.0967989
NTC	NTC_563	0.229533	0.380978	0.0961973
UBA1	UBA1_P2	0.47365	0.626917	0.0960516
PISD	PISD_ENST00000266095.5	0.446673	0.610068	0.0958658
NTC	NTC_704	0.121846	0.163762	0.0957447
NTC	NTC_2259	0.304163	0.485301	0.0955039
NTC	NTC_339	0.246807	0.411782	0.0951028
NTC	NTC_1078	0.166802	0.269779	0.094909
NGF	NGF	0.37765	0.560774	0.0948702
NDUFA12	NDUFA12	0.181169	0.300254	0.0946631
C1QC	C1QC	0.138803	0.208029	0.0946467
NTC	NTC_435	0.171333	0.280597	0.0945619
NTC	NTC_1344	0.2195	0.371034	0.0945138
NTC	NTC_60	0.219489	0.371034	0.0945091
ITPKB	ITPKB	0.537091	0.666983	0.0944664
NTC	NTC_2124	0.60956	0.700792	0.0941228
NTC	NTC_576	0.283475	0.466282	0.0939299
NTC	NTC_1211	0.17937	0.300228	0.0937295
NTC	NTC_789	0.150656	0.239056	0.0936326
NTC	NTC_221	0.30721	0.496911	0.0933063
SLC6A3	SLC6A3	0.382637	0.57156	0.092957
NTC	NTC_1307	0.360667	0.55299	0.0927934
NTC	NTC_1350	0.237226	0.408288	0.0922888
NTC	NTC_245	0.165677	0.277865	0.0921438
NTC	NTC_515	0.221067	0.384329	0.0918082
SCN10A	SCN10A_ENST00000449082.2	0.377597	0.57156	0.0917327
CYTH2	CYTH2	0.47979	0.643962	0.0917069
SLC7A1	SLC7A1	0.246517	0.430188	0.0903093
NTC	NTC_15	0.174127	0.303106	0.0902682
NTC	NTC_2514	0.289893	0.489155	0.0900275
NTC	NTC_1081	0.164027	0.283347	0.0898348
NTC	NTC_2218	0.252637	0.444015	0.0890802
NTC	NTC_893	0.27638	0.477643	0.0886893
NTC	NTC_1185	0.298442	0.504733	0.0886189
NTC	NTC_958	0.158318	0.280597	0.0873787
NTC	NTC_1270	0.204286	0.374331	0.0871779
TAOK3	TAOK3_P2	0.409547	0.615662	0.0862742
INPP4B	INPP4B_P1	0.52386	0.684458	0.0862553
NTC	NTC_1508	0.153585	0.275151	0.0860734
NTC	NTC_1938	1.10981	0.836823	0.0858621
NTC	NTC_426	0.26458	0.473839	0.0858216
PRKAR1B	PRKAR1B_P1	0.320217	0.539503	0.0858201
G6PC2	G6PC2	0.600157	0.719911	0.0856549
NTC	NTC_1724	0.226427	0.418822	0.0855826
NTC	NTC_1682	0.112323	0.173264	0.0855107
NTC	NTC_1086	0.247471	0.451369	0.0854933
NTC	NTC_890	0.226117	0.418822	0.0854654
DARS	DARS	0.484433	0.666983	0.0852047
NTC	NTC_1015	0.210917	0.39449	0.0852027
NTC	NTC_236	0.247845	0.455072	0.0847431
NTC	NTC_952	1.09113	0.836823	0.0844171
NTC	NTC_1782	0.965113	0.817663	0.0843754
SULT2A1	SULT2A1	0.500503	0.678614	0.0842735
NTC	NTC_1267	0.210414	0.397913	0.0842102
NTC	NTC_2390	0.16501	0.308916	0.0841815
SUOX	SUOX	0.184433	0.351181	0.0838192
NTC	NTC_2353	0.173167	0.329827	0.0834169
NTC	NTC_913	0.214313	0.408288	0.0833751
NTC	NTC_1035	0.163283	0.308916	0.0833006
NTC	NTC_1473	0.117411	0.19561	0.0831985
EPHA8	EPHA8	0.47243	0.666983	0.0830934
LCTL	LCTL	0.353066	0.582444	0.0828808
NTC	NTC_1532	0.257112	0.477643	0.0825063
CRB2	CRB2_P2	0.468837	0.666983	0.0824615
NTC	NTC_988	0.140522	0.259251	0.0823853
TPH1	TPH1	0.46834	0.666983	0.0823741
NTC	NTC_234	0.23126	0.440364	0.082372
NTC	NTC_658	0.228833	0.43673	0.0823312
NTC	NTC_478	0.266967	0.493025	0.0819938
NTC	NTC_1245	0.213517	0.415293	0.0814876
CDK3	CDK3	0.2922	0.52902	0.0808014
NTC	NTC_1856	0.141777	0.269779	0.0806698
DUSP27	DUSP27	0.134399	0.251197	0.0806375
ALDH9A1	ALDH9A1	0.953161	0.823446	0.0804131
NTC	NTC_1056	0.183359	0.364494	0.080368
NTC	NTC_1306	0.22996	0.447684	0.0802626
AKAP6	AKAP6	0.304233	0.544782	0.0802497
NTC	NTC_450	0.208238	0.411782	0.0802409
NTC	NTC_1034	0.11624	0.204238	0.0801897
FCER1G	FCER1G	0.215886	0.425545	0.0801053
NTC	NTC_1005	0.22206	0.43673	0.0798942
NTC	NTC_1552	0.228557	0.447684	0.0797728
EPHB6	EPHB6	0.358229	0.598949	0.0797455
MAP3K1	MAP3K1	0.385737	0.621278	0.0797371
PPP2R3A	PPP2R3A	0.495403	0.690321	0.0797345
NTC	NTC_519	0.176693	0.354821	0.0795104
NTC	NTC_2225	0.495919	0.691701	0.0793876
CHRNA5	CHRNA5	0.2138	0.425545	0.0793314
NTC	NTC_1330	0.276217	0.516586	0.0792349
NTC	NTC_510	0.150733	0.300228	0.0787654
BCR	BCR	0.160531	0.323114	0.0787636
NTC	NTC_1728	0.170203	0.345311	0.0785981
NTC	NTC_74	0.276607	0.520568	0.0784241
NDUFS6	NDUFS6	0.535453	0.713958	0.0783514
NTC	NTC_225	0.289706	0.536656	0.0783087
NTC	NTC_1668	0.249339	0.485301	0.0782896
MMP26	MMP26_ENST00000380390.1	0.590817	0.737873	0.0779988
NTC	NTC_217	0.1445	0.288901	0.0779218
PPP2R5E	PPP2R5E	0.415828	0.649687	0.0778829
PPP1R1A	PPP1R1A	0.505621	0.702104	0.0776627
NTC	NTC_2405	0.170493	0.351633	0.0773888
NTC	NTC_926	0.434547	0.664698	0.0770781
CIB3	CIB3_ENST00000269878.4	0.52573	0.713958	0.0769286
PTGFR	PTGFR_P2	0.446816	0.672788	0.0769066
MMP10	MMP10	0.45675	0.678614	0.0769064
HLA-DQA2	HLA-DQA2	0.36477	0.615662	0.0768416
HINT1	HINT1	0.371493	0.621278	0.0767928
NTC	NTC_1178	0.155383	0.320755	0.0767324
NTC	NTC_767	0.170393	0.354821	0.0766754
NTC	NTC_230	0.126033	0.246495	0.0766524
NTC	NTC_2105	0.263553	0.512619	0.0764846
NTC	NTC_1822	0.391937	0.638123	0.0764652
NTC	NTC_1490	0.197883	0.411782	0.076251
AVPR2	AVPR2	0.111783	0.208029	0.076222
NTC	NTC_1875	0.195714	0.408288	0.0761394
NTC	NTC_1878	0.277882	0.532611	0.0760257
NTC	NTC_815	0.193313	0.404812	0.075923
NTC	NTC_1841	0.180699	0.380978	0.075731
NTC	NTC_2505	0.16969	0.358027	0.075696
TRAPPC5	TRAPPC5	0.387817	0.638259	0.0756254
NTC	NTC_1560	0.209473	0.43673	0.0753657
UGCG	UGCG	0.37828	0.632577	0.0752348
NTC	NTC_1089	0.24219	0.489155	0.075213
NME6	NME6	0.370593	0.626917	0.0751527
NTC	NTC_1073	0.408718	0.655791	0.0748913
HBG1	HBG1	0.47539	0.696203	0.0747617
PSAT1	PSAT1	0.368627	0.626917	0.074754
SEC14L2	SEC14L2	0.359563	0.621278	0.0743267
ASGR2	ASGR2	0.19371	0.416347	0.0737154
GABRG2	GABRG2	0.173407	0.376432	0.0735789
PFKL	PFKL_P2	0.44666	0.684458	0.073544
TCN1	TCN1	0.444607	0.684458	0.0732059
NTC	NTC_1732	0.163363	0.358027	0.0728738
NTC	NTC_1900	0.148453	0.323761	0.0727089
QDPR	QDPR	0.425697	0.678614	0.0716777
NTC	NTC_2093	0.207393	0.451369	0.0716478
NTC	NTC_2492	0.326003	0.603406	0.071522
NTC	NTC_1077	0.177966	0.397913	0.0712241
ALPPL2	ALPPL2	0.386977	0.655432	0.0709996
SCN1A	SCN1A_ENST00000303395.4,ENST00000423058.2	0.086504	0.151484	0.0709015
RABGGTA	RABGGTA	1.6308	0.904859	0.070808
KLK1	KLK1_P1	0.411153	0.672788	0.0707683
HS3ST1	HS3ST1	0.495777	0.719911	0.0707577
PIK3CD	PIK3CD	0.30057	0.582444	0.0705575
ARSA	ARSA	0.448335	0.696203	0.0705069
SGK223	SGK223	0.143637	0.323114	0.0704749
SGK2	SGK2	0.0901037	0.165595	0.0703667
NTC	NTC_141	0.124467	0.272456	0.0702868
NTC	NTC_2468	0.23938	0.508668	0.0702737
NTC	NTC_106	0.87413	0.832023	0.0698119
KCNQ2	KCNQ2	0.13742	0.311546	0.0696001
NTC	NTC_1928	0.170203	0.391085	0.0693967
NTC	NTC_1053	0.20266	0.455072	0.0692935
HPX	HPX	0.135192	0.307751	0.0691915
GUCY2D	GUCY2D	0.523043	0.737873	0.0690515
MAN1B1	MAN1B1	0.14059	0.323114	0.0689795
LPL	LPL	0.21192	0.473279	0.0688492
PTPN23	PTPN23	0.390953	0.666983	0.068763
NTC	NTC_391	0.151409	0.351633	0.068726
PLEKHA4	PLEKHA4	0.171634	0.398307	0.068616
VDAC3	VDAC3	0.27306	0.560774	0.0685959
NTC	NTC_432	0.225152	0.496911	0.0683833
NTC	NTC_978	0.204	0.462528	0.0683118
ACACB	ACACB_P1	0.22544	0.498208	0.0682158
NTC	NTC_1173	1.04285	0.860908	0.0678305
PTPLA	PTPLA	0.211106	0.478209	0.0676345
ENPEP	ENPEP	0.439217	0.702104	0.0674631
NTC	NTC_1918	0.489813	0.728318	0.067437
PAICS	PAICS	0.338755	0.632577	0.0673738
NTC	NTC_1309	0.254523	0.544793	0.0671352
NOXO1	NOXO1	0.381577	0.666983	0.0671137
RARG	RARG_P2	0.395379	0.678614	0.066573
ACP2	ACP2	0.27337	0.57156	0.0664119
PRKCE	PRKCE	0.441771	0.708022	0.0662449
NTC	NTC_1146	0.193669	0.455072	0.0662194
NTC	NTC_1578	0.348967	0.646932	0.066004
CD209	CD209	0.844043	0.835871	0.0657179
NTC	NTC_126	0.20808	0.485301	0.0653348
NADK	NADK_P2	0.161453	0.393872	0.0653313
NTC	NTC_2054	0.141153	0.345311	0.0651831
NTC	NTC_158	0.156942	0.384329	0.0651776
TXK	TXK_P2	0.148367	0.363669	0.0651765
DOK1	DOK1	0.155357	0.380746	0.065151
NTC	NTC_352	0.142513	0.351633	0.0646883
CKM	CKM_P2	0.210696	0.493167	0.0646849
FGFR1	FGFR1	0.146673	0.363669	0.0644326
TRAPPC6B	TRAPPC6B	0.141747	0.351181	0.0644194
STYK1	STYK1	0.386647	0.681533	0.0643817
NTC	NTC_2465	0.15079	0.374331	0.0643488
MOS	MOS	0.209181	0.493167	0.0642199
B4GALT2	B4GALT2	0.250993	0.555419	0.0640986
NTC	NTC_1038	0.122593	0.300228	0.0640609
PARP15	PARP15	0.208661	0.493167	0.0640603
NTC	NTC_402	0.50479	0.746868	0.0639852
NTC	NTC_547	0.11662	0.283347	0.0638707
NTC	NTC_1929	1.10488	0.875422	0.0638428
RDH13	RDH13_P2	0.204549	0.488153	0.0637054
FABP6	FABP6	0.414325	0.702104	0.0636398
FXYD2	FXYD2_P2	0.78448	0.829653	0.063624
NTC	NTC_1489	0.12091	0.300228	0.0631813
NTC	NTC_2432	0.205638	0.493025	0.0631579
TUBA4A	TUBA4A	0.18104	0.449052	0.0629482
CPB1	CPB1	0.363681	0.672788	0.0625973
HNF4G	HNF4G_P2	0.21548	0.513494	0.0623739
NTC	NTC_2233	0.25478	0.569564	0.0622828
NTC	NTC_564	0.115267	0.288901	0.062158
CD80	CD80	0.090315	0.205165	0.0621274
TTBK1	TTBK1	0.434197	0.719911	0.0619689
NTC	NTC_684	0.231396	0.540717	0.0617898
GCK	GCK	0.216264	0.518643	0.0616638
NTC	NTC_385	0.148368	0.384329	0.0616168
EFNB2	EFNB2	0.308881	0.632577	0.0614323
NTC	NTC_2274	0.166903	0.429515	0.0612572
PTPN3	PTPN3	0.187857	0.473279	0.0610314
CXCL10	CXCL10	0.11087	0.282047	0.0609428
NTC	NTC_434	0.479708	0.746868	0.060806
POMC	POMC	0.377163	0.690321	0.0607039
NTSR2	NTSR2	0.130182	0.343009	0.060495
NTC	NTC_41	0.114717	0.297369	0.0604221
NTC	NTC_2496	0.150143	0.397913	0.0600892
TAS1R2	TAS1R2_ENST00000375371.3	0.12508	0.33098	0.0600634
NTC	NTC_176	0.727473	0.82723	0.0599246
SLC22A6	SLC22A6	0.133152	0.355313	0.059837
GSTM4	GSTM4	0.16695	0.439562	0.0595979
FES	FES	0.109257	0.285627	0.0594575
PLK2	PLK2_P2	0.449635	0.737873	0.0593602
LGALS9	LGALS9	0.344787	0.672788	0.0593453
NTC	NTC_1721	0.14951	0.401353	0.0592767
S100G	S100G	0.1481	0.398307	0.0592077
SMG1	SMG1	0.359387	0.684458	0.0591742
AMY2B	AMY2B	0.516011	0.768124	0.0591187
NPSR1	NPSR1	0.0763067	0.16804	0.0591062
NTC	NTC_2330	0.19876	0.504733	0.0590195
NTC	NTC_389	0.0915577	0.227013	0.0589585
NTC	NTC_1460	0.205417	0.516586	0.0589254
HBB	HBB_P2	0.366079	0.690321	0.0589199
TSSK2	TSSK2	0.238409	0.566155	0.0589024
ENPP2	ENPP2	0.133773	0.363669	0.0587656
NTC	NTC_1231	0.342169	0.673653	0.0587039
NTC	NTC_1499	0.180957	0.473839	0.0586967
NMNAT1	NMNAT1	0.105603	0.278498	0.0586286
NTC	NTC_382	0.167617	0.447684	0.058503
GPX5	GPX5	0.190213	0.493167	0.0583967
SIRPA	SIRPA	0.318213	0.655432	0.0583834
CKMT2	CKMT2	0.107049	0.285627	0.0582559
HAO1	HAO1	1.54897	0.917496	0.0579253
NTC	NTC_1637	0.136254	0.377645	0.0576241
NTC	NTC_1966	0.24183	0.577939	0.057584
NTC	NTC_1522	0.143814	0.397913	0.0575562
NTC	NTC_1044	0.85241	0.85608	0.0575256
BCKDK	BCKDK	0.158997	0.434861	0.0575011
CHRNB1	CHRNB1	0.272544	0.615662	0.0574136
NTC	NTC_630	0.122547	0.342178	0.0570759
NTC	NTC_1359	0.183392	0.489155	0.0569532
ACE	ACE_P2	0.143623	0.402772	0.0567226
ADRA2A	ADRA2A	0.285142	0.632577	0.0567109
CACNB2	CACNB2_P2	0.237093	0.57699	0.0566254
NTC	NTC_1007	0.131433	0.371034	0.0565935
MAP4K3	MAP4K3	0.125822	0.355313	0.0565431
NTC	NTC_596	0.15874	0.440364	0.0565413
PPP1R3A	PPP1R3A	0.22104	0.555419	0.056449
NTC	NTC_1425	0.212587	0.544793	0.0560737
GSTT2	GSTT2	0.115223	0.327031	0.0559306
NTC	NTC_117	0.18409	0.496911	0.055912
NTC	NTC_1142	0.299692	0.651355	0.0557973
MARK4	MARK4	0.362851	0.702104	0.0557335
LGALS2	LGALS2	0.333405	0.681533	0.0555162
DNASE1	DNASE1	0.0899457	0.241457	0.0555108
NTC	NTC_2263	0.373035	0.709926	0.0555029
NTC	NTC_2173	0.31284	0.664698	0.0554902
LEPRE1	LEPRE1	0.142049	0.407268	0.055416
ASS1	ASS1	0.268013	0.621278	0.0554019
PIP5K1C	PIP5K1C	0.20659	0.539503	0.0553675
PPIF	PPIF	0.77459	0.848337	0.0553303
PLA2G2E	PLA2G2E	0.253015	0.604497	0.0553106
MINK1	MINK1	0.35856	0.702104	0.0550744
ADAM33	ADAM33	0.247097	0.598949	0.0550063
PANK1	PANK1_P1	0.385277	0.719911	0.054987
NTC	NTC_1955	0.154356	0.440364	0.0549799
CACNA1D	CACNA1D	0.319123	0.672788	0.054928
SFTPD	SFTPD	0.195485	0.523818	0.0548959
NTC	NTC_1980	0.304319	0.660238	0.0548685
CHM	CHM	0.106743	0.307751	0.0546313
GNPDA1	GNPDA1	0.122918	0.359476	0.0546161
TMPRSS15	TMPRSS15	0.203653	0.539503	0.0545802
G6PC	G6PC	0.210122	0.550088	0.0545409
PTPRD	PTPRD_ENST00000356435.5,ENST00000540109.1	0.164139	0.465936	0.0544407
ARPC1B	ARPC1B	0.14467	0.420931	0.0543652
NTC	NTC_2442	0.063402	0.139247	0.0542858
S100A13	S100A13	0.18753	0.513494	0.0542833
NTC	NTC_1451	0.216001	0.561248	0.0541828
NTC	NTC_137	0.272549	0.633738	0.0539894
SHMT1	SHMT1	0.114903	0.338968	0.0539863
NTC	NTC_1260	0.14706	0.429515	0.0539742
PLIN3	PLIN3	0.15111	0.439562	0.0539432
NTC	NTC_94	0.154054	0.447684	0.0537693
NTC	NTC_508	0.340876	0.696241	0.0535995
TNIK	TNIK	0.186895	0.518643	0.0532898
NTC	NTC_291	0.185397	0.516586	0.0531825
NTC	NTC_581	0.219788	0.573745	0.0530307
CDKN2C	CDKN2C_P2	0.204111	0.550088	0.0529807
NDST1	NDST1	0.300387	0.666983	0.0528336
SBF1	SBF1	0.187947	0.523818	0.0527791
NTC	NTC_534	0.233879	0.594861	0.0527594
ZAK	ZAK	0.109833	0.33098	0.0527418
NTC	NTC_1457	0.269348	0.638123	0.0525486
NPR2	NPR2	0.199191	0.544782	0.0525421
FOLH1	FOLH1	0.520283	0.792584	0.052525
GPRC5A	GPRC5A_P2	0.100464	0.300254	0.0524936
CDK16	CDK16	0.231542	0.593424	0.0524755
NTC	NTC_692	0.129733	0.39449	0.0524076
NTC	NTC_193	0.256092	0.625005	0.0522725
ACSL1	ACSL1	0.28486	0.655432	0.052264
NTC	NTC_1706	0.216127	0.573745	0.0521473
AGXT2	AGXT2	0.34751	0.708022	0.0521102
GUCY2C	GUCY2C	0.533783	0.798732	0.0520966
RDH14	RDH14	0.467095	0.774218	0.0519114
NTC	NTC_1619	0.187235	0.528581	0.0518433
NTC	NTC_1907	0.149319	0.451369	0.0515849
NTC	NTC_714	0.21355	0.573745	0.0515256
NTC	NTC_705	0.155317	0.466282	0.0514644
MAOB	MAOB	0.123801	0.385091	0.0513076
GSTA2	GSTA2	0.349612	0.713958	0.0511578
NTC	NTC_1519	0.394973	0.742216	0.051137
NTC	NTC_1571	0.239652	0.612006	0.0511046
PAM	PAM_ENST00000438793.3	0.340333	0.708022	0.0510341
NTC	NTC_210	0.122757	0.384329	0.0509804
PRKAB1	PRKAB1	0.202575	0.560774	0.0508893
MAPK10	MAPK10	0.141846	0.439562	0.050636
PASK	PASK	0.223357	0.593424	0.0506205
NTC	NTC_1723	0.215427	0.582149	0.050618
CAMK1D	CAMK1D	0.253917	0.632577	0.0505006
CSF2RA	CSF2RA	0.218627	0.587922	0.0504329
GSTA3	GSTA3	0.262003	0.643962	0.0500792
IRAK1BP1	IRAK1BP1	0.14996	0.463503	0.0500788
PLEKHA1	PLEKHA1	0.06256	0.158421	0.0500598
NTC	NTC_1229	0.0573733	0.134381	0.0500101
MAP4K2	MAP4K2	0.29029	0.672788	0.0499651
SCN9A	SCN9A	0.386367	0.743892	0.0496443
RDH8	RDH8	0.116839	0.376432	0.0495765
NNMT	NNMT	0.202237	0.568855	0.0495477
ADCK4	ADCK4	0.123903	0.398307	0.0495343
SLC16A4	SLC16A4	1.06508	0.898549	0.0494816
CACNA1S	CACNA1S	0.165931	0.503276	0.0494795
IKBKB	IKBKB	0.293472	0.678614	0.049414
SST	SST	0.47342	0.786449	0.0493917
PIK3C2A	PIK3C2A_ENST00000265970.7	0.345392	0.719911	0.0492947
TTN	TTN_P2	0.0762717	0.228889	0.0488425
CKS2	CKS2	0.122126	0.398307	0.0488238
NTC	NTC_771	0.165986	0.508668	0.0487279
STK35	STK35	0.247391	0.635415	0.0487217
AZGP1	AZGP1	0.156221	0.488153	0.0486542
NTC	NTC_1695	0.14682	0.466282	0.0486491
PECR	PECR	0.0547307	0.130028	0.0484894
CA14	CA14	0.478605	0.792584	0.0483174
NTC	NTC_2097	0.172411	0.524567	0.0483094
PIK3CB	PIK3CB	0.171761	0.523818	0.0482337
CERKL	CERKL_P1	0.169103	0.518643	0.0482167
PTPRE	PTPRE_ENST00000254667.3	0.223874	0.610068	0.0480482
NTC	NTC_2084	0.124637	0.411782	0.0480266
NR1H4	NR1H4	0.112991	0.376432	0.0479438
NTC	NTC_437	0.138583	0.451369	0.0478761
NTC	NTC_2059	0.198347	0.573745	0.0478573
MAP3K11	MAP3K11_P1	0.235707	0.626917	0.047799
PPP1R42	PPP1R42	0.193467	0.566155	0.0477988
PMP2	PMP2	0.17198	0.52902	0.0475572
DBI	DBI_P2	0.234283	0.626917	0.0475104
CYP2C9	CYP2C9	0.40221	0.762043	0.047469
NTC	NTC_424	0.222173	0.612006	0.0473773
UQCRC1	UQCRC1_P1	0.301117	0.696203	0.0473549
NTC	NTC_1392	0.0699693	0.210889	0.0472955
CD86	CD86_P2	0.216314	0.604497	0.0472875
SLC6A1	SLC6A1	0.188113	0.560774	0.0472563
NDUFS3	NDUFS3	0.951013	0.892246	0.0470897
STK3	STK3	0.183937	0.555419	0.0469737
NTC	NTC_2209	0.25213	0.651355	0.0469421
NTC	NTC_999	0.106952	0.364494	0.0468781
FGFR3	FGFR3	0.133013	0.444293	0.0468647
NT5M	NT5M	0.104247	0.355313	0.0468472
PRKACA	PRKACA	0.234937	0.632577	0.0467258
UGT1A9	UGT1A9	0.297071	0.696203	0.0467185
STK31	STK31	0.395526	0.762043	0.0466801
NTC	NTC_403	0.359802	0.742216	0.0465834
NTC	NTC_1647	0.1067	0.367755	0.0463549
NTC	NTC_770	0.107607	0.371034	0.046334
SLC7A8	SLC7A8	0.370553	0.749927	0.0463121
CD86	CD86_P1	0.360068	0.743892	0.0462652
IRAK3	IRAK3	0.0742067	0.238271	0.0462255
ALPL	ALPL_P2	0.154863	0.503276	0.0461793
AKAP3	AKAP3_P2	0.473143	0.798732	0.0461782
MARK3	MARK3_P1	0.110095	0.380746	0.0461698
DPP4	DPP4	0.346904	0.737873	0.0457978
PTPRE	PTPRE_ENST00000419012.2	0.107907	0.376432	0.0457863
NTC	NTC_1342	0.173323	0.544793	0.0457173
PAK6	PAK6_P2	0.27069	0.678614	0.0455781
CAST	CAST_P2	0.16209	0.523818	0.045518
NTC	NTC_838	0.11249	0.39449	0.0454419
MKNK2	MKNK2_P1	0.215247	0.615662	0.0453434
NTC	NTC_1568	0.094896	0.332887	0.0453321
NTC	NTC_1436	0.11983	0.418822	0.0452922
TSSK4	TSSK4	0.262673	0.672788	0.0452117
ANKK1	ANKK1	0.123325	0.430188	0.0451789
NTC	NTC_1536	0.150317	0.500814	0.0451436
NTC	NTC_1154	0.179637	0.561248	0.045061
ALDH1L1	ALDH1L1	0.10996	0.389467	0.0450318
ULK1	ULK1	0.726092	0.867106	0.0449654
SBF2	SBF2	0.380932	0.762043	0.0449577
NTC	NTC_629	0.162332	0.528581	0.044948
ADORA3	ADORA3_P1	0.272666	0.684458	0.0448953
NTC	NTC_1216	0.301652	0.709926	0.0448819
CROT	CROT	0.35911	0.749927	0.0448819
LTA4H	LTA4H	0.09651	0.343009	0.0448477
CA13	CA13	0.0555767	0.156082	0.0448307
ARL5B	ARL5B	0.061274	0.185918	0.0447716
NTC	NTC_207	0.07091	0.234186	0.0447044
SACM1L	SACM1L	0.174661	0.555419	0.0446048
NTC	NTC_204	0.20027	0.599127	0.0445563
IRGC	IRGC	0.366523	0.755978	0.0445293
KRT12	KRT12	0.102531	0.367893	0.0445269
DBH	DBH	0.507791	0.81725	0.0445053
KRT8	KRT8_P2	0.21518	0.621278	0.0444807
PPP1R14D	PPP1R14D	0.129491	0.45384	0.0444279
MKNK2	MKNK2_P2	0.241372	0.655432	0.0442852
ENOPH1	ENOPH1	0.17621	0.560774	0.044266
ACAT1	ACAT1	0.114841	0.411793	0.0442508
PHKB	PHKB	0.120765	0.430188	0.0442414
MAP3K11	MAP3K11_P2	0.141913	0.488153	0.044198
MB	MB	0.15982	0.52902	0.0441947
CSK	CSK	0.301798	0.713958	0.0441613
CD3G	CD3G	0.452217	0.798732	0.0441358
NTC	NTC_682	0.0989033	0.358027	0.0441192
CLCNKA	CLCNKA_P1	0.14354	0.493167	0.0440677
NTC	NTC_1833	0.158969	0.528581	0.0440168
NTC	NTC_1818	0.105871	0.384329	0.0439677
GLUL	GLUL	0.342051	0.743892	0.0439502
NTC	NTC_742	0.119406	0.429515	0.0438248
MAPK12	MAPK12	0.100561	0.367893	0.0436713
NTC	NTC_1191	0.131783	0.466282	0.0436666
EPHA10	EPHA10_P1	0.18898	0.587922	0.043594
MMP26	MMP26_ENST00000300762.1	0.38589	0.771169	0.0435478
NTC	NTC_1010	0.13565	0.477643	0.0435296
NDUFV1	NDUFV1_P2	0.358167	0.755978	0.043514
GHRHR	GHRHR_P1	0.167313	0.550088	0.0434292
NTC	NTC_1694	0.0340567	0.0531677	0.0434002
SYK	SYK_P2	0.236355	0.655432	0.0433646
CYSLTR2	CYSLTR2_ENST00000282018.3	0.336743	0.743892	0.0432682
KCNJ8	KCNJ8	0.184243	0.582444	0.0432503
NTC	NTC_1477	0.114372	0.418822	0.0432291
NTC	NTC_2554	0.247375	0.669169	0.043158
NTC	NTC_1128	0.101069	0.374331	0.0431305
ADCK1	ADCK1	0.10768	0.398307	0.0430485
ELSPBP1	ELSPBP1	0.294097	0.713958	0.0430344
NTC	NTC_793	0.242006	0.664698	0.0429259
NTC	NTC_481	0.130846	0.470052	0.0428983
SUCLG2	SUCLG2	0.42256	0.792584	0.0426594
NTC	NTC_766	0.183173	0.586372	0.0424645
NTC	NTC_320	0.158987	0.540717	0.0424543
PDE4C	PDE4C_P2	0.289987	0.713958	0.042433
PNKP	PNKP	0.171223	0.566155	0.0423032
C1QB	C1QB	0.130123	0.473279	0.0422748
PIK3C2G	PIK3C2G	0.106702	0.402772	0.042141
CHRNA7	CHRNA7	0.195793	0.610068	0.0420215
NEK8	NEK8	0.147097	0.518643	0.0419419
RPS6KA1	RPS6KA1_P1	0.388224	0.780327	0.0418209
SLC7A3	SLC7A3	0.300477	0.725882	0.0418066
NTC	NTC_1835	0.377553	0.774967	0.0418014
ERBB4	ERBB4	0.109827	0.416347	0.041794
NTC	NTC_1867	0.145073	0.516586	0.0416154
NTC	NTC_1249	0.200609	0.620659	0.0415556
ROCK2	ROCK2	0.21734	0.643962	0.0415423
ADRA1D	ADRA1D	0.116327	0.439562	0.0415263
CD46	CD46	0.29078	0.719911	0.0415003
NTC	NTC_1631	0.136587	0.496911	0.0414843
PPCDC	PPCDC_P2	0.129478	0.478209	0.0414825
MMACHC	MMACHC	0.423603	0.798732	0.0413432
CPT2	CPT2	0.103349	0.398307	0.041317
DDC	DDC	0.089882	0.34708	0.0413071
SSTR1	SSTR1	0.178993	0.587922	0.0412902
ADORA3	ADORA3_P2	0.228803	0.661197	0.0411089
NTC	NTC_640	0.22423	0.655791	0.0410868
NTC	NTC_610	0.231623	0.664698	0.0410842
SERPINA1	SERPINA1_P2	0.255153	0.690321	0.0410666
CYTH3	CYTH3	0.287551	0.719911	0.0410395
SELE	SELE	0.180186	0.593424	0.0408364
CAMK2B	CAMK2B	0.122173	0.463503	0.0407995
CALR	CALR	0.37207	0.777271	0.0407148
NTC	NTC_440	0.0933233	0.367755	0.0405435
NTC	NTC_1242	0.120923	0.462528	0.0404925
MAPKBP1	MAPKBP1	0.127917	0.483167	0.0404092
NTC	NTC_2079	0.176249	0.59061	0.040308
PRKAR1A	PRKAR1A	0.17784	0.593424	0.0403048
TEK	TEK	0.143455	0.523818	0.040285
NTC	NTC_1810	0.0633033	0.231778	0.0401931
CAT	CAT_P2	0.209599	0.643962	0.0400627
NTC	NTC_442	0.289609	0.728318	0.0398731
IL3RA	IL3RA	0.259212	0.702104	0.0398146
NTC	NTC_2400	1.08624	0.919199	0.0397461
NTC	NTC_1804	0.176103	0.594861	0.0397262
NTC	NTC_1750	0.199831	0.633738	0.0395846
NTC	NTC_1223	0.196513	0.629365	0.0395183
NTC	NTC_609	0.325514	0.756199	0.0395056
NTC	NTC_2240	0.07798	0.311848	0.0394623
PIK3R2	PIK3R2_P1	0.354291	0.774218	0.0393747
NTC	NTC_586	0.18443	0.612006	0.0393287
NTC	NTC_152	0.0585667	0.21314	0.0393178
NTC	NTC_33	0.269237	0.714508	0.0393066
SIGLEC7	SIGLEC7	0.12788	0.493167	0.0392599
DLG4	DLG4_P1	0.249484	0.696203	0.0392349
TAF1L	TAF1L	0.297004	0.737873	0.03921
CD33	CD33	0.281051	0.725882	0.0391038
NEK9	NEK9	0.259919	0.708022	0.0389757
CLPP	CLPP	0.272123	0.719911	0.0388377
ACP5	ACP5_P1	0.114409	0.458657	0.0387289
EPM2A	EPM2A	0.180243	0.610068	0.0386841
REN	REN	0.0989033	0.407268	0.0385842
NTC	NTC_962	0.217493	0.664698	0.038578
REG1A	REG1A	0.176471	0.604497	0.0385777
NTC	NTC_2365	0.178273	0.607699	0.0385626
NTC	NTC_1606	0.11343	0.458792	0.038383
NTC	NTC_1140	0.15103	0.557112	0.0383704
ACY1	ACY1	0.34401	0.774218	0.0382321
GPX3	GPX3	0.242867	0.696203	0.0381942
PROZ	PROZ	0.056485	0.210921	0.038177
NQO2	NQO2	0.14923	0.555419	0.0381103
NTC	NTC_1547	0.207943	0.655791	0.0381025
SI	SI	0.41825	0.811066	0.0380373
SLC23A1	SLC23A1	0.376169	0.792584	0.037976
IL11RA	IL11RA_P2	0.139413	0.534249	0.0379562
NTC	NTC_1572	0.117	0.473839	0.0379511
PPFIA2	PPFIA2_ENST00000548586.1	0.087255	0.367893	0.037893
LAT	LAT	0.14102	0.539503	0.0377943
MS4A2	MS4A2	0.320217	0.762043	0.0377921
SLC6A8	SLC6A8	0.234443	0.690321	0.0377333
TRPV3	TRPV3_P2	0.278099	0.731869	0.0377009
DHODH	DHODH_P2	0.132217	0.518643	0.0376991
PHPT1	PHPT1	0.0634233	0.254504	0.0376929
NTC	NTC_2018	0.08015	0.339062	0.0376481
PTPRK	PTPRK_P2	0.115763	0.473279	0.0376095
SGK1	SGK1_P2	0.118507	0.483167	0.0374367
GGCX	GGCX	0.411477	0.811066	0.0374213
SLC32A1	SLC32A1	0.409397	0.811066	0.0372322
DAO	DAO	0.117732	0.483167	0.0371919
DGKH	DGKH_P2	0.206741	0.661197	0.037145
PHGDH	PHGDH	0.42288	0.81725	0.0370633
IDH3A	IDH3A_P1	0.179258	0.621278	0.0370551
NTC	NTC_251	0.0743417	0.317768	0.037014
BHMT2	BHMT2	1.07539	0.923822	0.037006
BACE1	BACE1	0.303613	0.755978	0.0368863
EEA1	EEA1	0.131334	0.523818	0.036881
NME7	NME7	0.103183	0.439562	0.0368344
KCNA4	KCNA4	0.36466	0.792584	0.0368141
MUC2	MUC2	0.233877	0.696203	0.0367804
HTR3A	HTR3A_P2	0.174208	0.615662	0.0366982
GK5	GK5	0.141296	0.550088	0.0366759
GNLY	GNLY	0.270518	0.731869	0.0366732
DGKE	DGKE	0.433983	0.823446	0.0366129
CTSK	CTSK	0.203747	0.661197	0.036607
NTC	NTC_1326	0.20619	0.664698	0.0365732
NTC	NTC_16	0.143753	0.557112	0.0365217
PFN1	PFN1	0.086	0.376432	0.036491
IP6K3	IP6K3	0.133807	0.534249	0.0364298
NTC	NTC_935	0.178207	0.625005	0.0363749
NTC	NTC_2370	0.204996	0.664698	0.0363614
ACVRL1	ACVRL1	0.275153	0.737873	0.0363254
NDUFS5	NDUFS5_P2	0.08662	0.380746	0.0363253
FGR	FGR	0.37165	0.798732	0.0362726
DGKQ	DGKQ_P2	0.316107	0.768124	0.036216
ACSL3	ACSL3	0.126957	0.518643	0.0361995
PPP4C	PPP4C	0.111393	0.473279	0.0361898
PNCK	PNCK	0.174986	0.621278	0.0361721
GNMT	GNMT	0.08139	0.359476	0.036164
GALE	GALE	0.325018	0.774218	0.0361214
NTC	NTC_420	1.05204	0.924081	0.0360743
CFTR	CFTR	0.15899	0.593424	0.0360327
CIB2	CIB2	0.0934067	0.411793	0.0359916
HK3	HK3	0.0982147	0.430188	0.0359801
NTC	NTC_1346	0.0565933	0.231778	0.0359327
NTC	NTC_2078	0.15267	0.582149	0.0358723
ADSSL1	ADSSL1	0.16933	0.615662	0.0356707
P4HA1	P4HA1	0.340895	0.786449	0.0355654
MAP2K2	MAP2K2	0.128323	0.52902	0.0354849
TRPV3	TRPV3_P1	0.158927	0.598949	0.0353789
GSK3A	GSK3A	0.299308	0.762043	0.0353244
FGB	FGB	0.20499	0.672788	0.0352832
CDK17	CDK17	0.15553	0.593424	0.0352486
MTMR2	MTMR2	0.223467	0.696203	0.0351433
ACOT13	ACOT13	0.144379	0.57156	0.0350751
NTC	NTC_1187	0.221804	0.696241	0.0348766
NTC	NTC_1031	0.209947	0.682654	0.034809
NTC	NTC_773	0.13176	0.544793	0.0347542
C8G	C8G	0.06971	0.317295	0.034753
NTC	NTC_1644	0.0772145	0.354821	0.0347458
DGKQ	DGKQ_P1	0.231588	0.708022	0.0347273
PDC	PDC	0.226053	0.702104	0.0347215
NTC	NTC_185	0.216363	0.691701	0.0346358
NRBP1	NRBP1	0.245602	0.722895	0.0346115
KCNQ3	KCNQ3	0.310211	0.774218	0.0344758
SLC16A6	SLC16A6	0.852112	0.911174	0.034424
NTC	NTC_479	0.11592	0.504733	0.0344211
GABRA3	GABRA3	0.34089	0.792584	0.0344144
NTC	NTC_1087	0.121147	0.520568	0.0343478
NME1	NME1_P2	0.0384487	0.128019	0.0343241
FOLR2	FOLR2	0.09249	0.425545	0.0343188
NTC	NTC_1863	0.16812	0.625005	0.0343161
S100A4	S100A4	0.151393	0.593424	0.0343111
NTC	NTC_2535	0.134807	0.557112	0.0342487
CHRNA3	CHRNA3	0.116317	0.508371	0.034176
PRKCG	PRKCG	0.073239	0.343009	0.0340338
NTC	NTC_1504	0.0964406	0.444015	0.0340052
ALDH18A1	ALDH18A1	0.296153	0.768124	0.0339299
AMHR2	AMHR2	0.0842663	0.396086	0.0338928
NTC	NTC_1199	0.923167	0.919199	0.033779
CNKSR3	CNKSR3	0.173153	0.638259	0.0337654
HBA1	HBA1_P1	0.127983	0.544782	0.0337589
EIF2AK3	EIF2AK3	0.04081	0.149224	0.0337156
CDKL4	CDKL4_ENST00000378803.1,ENST00000395035.3	0.3573	0.804893	0.0336798
NTC	NTC_1953	0.116017	0.512619	0.0336687
SLC1A5	SLC1A5_P1	0.133864	0.560774	0.0336283
NTC	NTC_2338	0.979447	0.924081	0.0335852
CARTPT	CARTPT	0.22319	0.708022	0.033468
HNMT	HNMT	0.5404	0.867106	0.0334659
ALDH4A1	ALDH4A1	0.13104	0.555419	0.0334649
PLK3	PLK3	0.222937	0.708022	0.0334301
CAMK1G	CAMK1G_P2	0.283026	0.762043	0.0334028
NTC	NTC_1947	0.236775	0.723705	0.0332524
NTC	NTC_1993	0.121102	0.532611	0.0331322
NEK2	NEK2	0.250915	0.737873	0.0331254
NTC	NTC_2297	0.0753257	0.364494	0.033016
NTC	NTC_496	0.0864433	0.415293	0.0329907
MMP13	MMP13	0.314869	0.786449	0.0328502
NTC	NTC_1130	0.0848967	0.411782	0.0327135
GOT1	GOT1	0.0589153	0.278498	0.0327085
DHODH	DHODH_P1	0.334799	0.798732	0.032676
NTC	NTC_80	0.138962	0.582149	0.0326513
DGUOK	DGUOK	0.312189	0.786449	0.0325706
NTC	NTC_1869	0.118909	0.532611	0.0325322
EXTL2	EXTL2	0.18052	0.661197	0.0324338
MAP1A	MAP1A	0.44383	0.845217	0.0324138
NTC	NTC_887	0.14361	0.594861	0.0323962
AKT2	AKT2	0.115253	0.523818	0.0323654
EEF2K	EEF2K	0.111809	0.513494	0.0323649
AKR1B10	AKR1B10	0.196155	0.684458	0.0322975
RAB8B	RAB8B	0.224913	0.719911	0.0320998
TACR1	TACR1	0.366233	0.81725	0.0320985
MYO3B	MYO3B	0.046914	0.208029	0.0319896
MTMR14	MTMR14	0.279204	0.768124	0.0319881
NTC	NTC_2181	0.19603	0.687172	0.0319401
KCNK3	KCNK3	0.14857	0.610068	0.0318864
PCBD1	PCBD1	0.108117	0.508371	0.0317667
INS	INS	0.0862867	0.430188	0.0316104
PTPRN2	PTPRN2_ENST00000389416.4,ENST00000389418.4,ENST00000409483.1	0.335103	0.804893	0.0315875
HCK	HCK	0.0516373	0.244674	0.0315717
AKAP5	AKAP5	0.292228	0.780327	0.0314799
NTC	NTC_1252	0.223606	0.723705	0.0314029
KCNC4	KCNC4	0.0565633	0.278498	0.0314027
PTP4A2	PTP4A2	0.345273	0.811066	0.0314005
ADCK2	ADCK2	0.111797	0.523818	0.0313947
FTL	FTL	0.102246	0.493167	0.0313903
NTC	NTC_1957	0.126504	0.565399	0.031328
KCNH7	KCNH7	0.0900133	0.449052	0.0312979
ESRRG	ESRRG_ENST00000361395.2,ENST00000366938.2,ENST00000487276.1	0.281332	0.774218	0.0312662
MAK	MAK	0.10636	0.508371	0.0312506
TUBB3	TUBB3_P1	0.142887	0.604497	0.031236
CACNB2	CACNB2_P1	0.0489933	0.231987	0.0310881
ALDH3A2	ALDH3A2	0.0816367	0.416347	0.0310664
NTC	NTC_54	0.105787	0.508668	0.0310554
NTC	NTC_755	0.123513	0.561248	0.0309828
NTC	NTC_2056	0.186592	0.682654	0.0309368
NTC	NTC_326	0.11584	0.540717	0.0309328
ATP4A	ATP4A_P1	0.0925533	0.463503	0.030908
ALLC	ALLC	0.18746	0.684458	0.0308659
NTC	NTC_2257	0.300017	0.789131	0.030857
ADORA2A	ADORA2A	0.0875653	0.444293	0.030852
STK11	STK11_P2	0.052887	0.261208	0.0308339
NTC	NTC_726	0.116855	0.544793	0.0308228
NTC	NTC_1692	0.08068	0.415293	0.0307911
SHMT2	SHMT2	0.431017	0.848337	0.0307883
NTC	NTC_257	0.0622967	0.320755	0.0307637
STK11IP	STK11IP	0.05273	0.261208	0.0307423
NTC	NTC_993	0.145453	0.616326	0.0305728
HRSP12	HRSP12	0.313157	0.798732	0.0305637
NTC	NTC_1629	0.257263	0.760878	0.0305333
PRSS1	PRSS1_P2	0.26645	0.768124	0.0305269
ADH1C	ADH1C	0.492777	0.867106	0.0305167
NTC	NTC_503	0.104752	0.512619	0.0303995
CDK5R1	CDK5R1	0.125103	0.57156	0.0303923
NTC	NTC_1905	0.168147	0.660238	0.0303167
MAN2A1	MAN2A1	0.12062	0.560774	0.0303012
NTC	NTC_2216	0.100783	0.500814	0.0302676
NTC	NTC_867	0.107442	0.524567	0.0301052
PDE3B	PDE3B	0.307659	0.798732	0.0300271
FBP2	FBP2	0.254174	0.762043	0.0299977
NTC	NTC_2493	0.0482433	0.239056	0.0299832
NTC	NTC_592	0.208863	0.719101	0.0299112
DGKB	DGKB	0.04081	0.185918	0.029819
LCN2	LCN2	0.149786	0.632577	0.0297905
NTC	NTC_2246	0.141672	0.616326	0.0297781
NTC	NTC_2002	0.08517	0.447684	0.0297268
NTC	NTC_2144	0.0823533	0.43673	0.0296296
SLC2A2	SLC2A2	0.093467	0.483167	0.0295265
SLC9A1	SLC9A1	0.3791	0.835871	0.029517
CCL8	CCL8	0.34951	0.823446	0.0294863
OAS1	OAS1	0.103053	0.518643	0.0293838
ADCK5	ADCK5	0.241786	0.755978	0.0293748
PIK3AP1	PIK3AP1_P2	0.31162	0.804893	0.0293739
DAPK1	DAPK1	0.290863	0.792584	0.029364
NTC	NTC_745	0.308675	0.803364	0.0293511
NTC	NTC_2460	0.137537	0.612006	0.029329
SGPL1	SGPL1	0.20529	0.719911	0.0292992
NTC	NTC_632	0.169997	0.673653	0.0291653
NTC	NTC_1521	0.245157	0.760878	0.0290964
MMP20	MMP20_ENST00000260228.2	0.287647	0.792584	0.0290393
NTC	NTC_1909	0.146553	0.633738	0.0290307
PDK4	PDK4	0.198111	0.713958	0.028989
KHK	KHK	0.0957896	0.498208	0.0289849
NTC	NTC_61	0.174387	0.682654	0.0289132
NAGK	NAGK	0.07985	0.434861	0.0288778
NTC	NTC_1453	0.08091	0.440364	0.0288192
ACVR1	ACVR1	0.212534	0.731869	0.0288126
NTC	NTC_1769	0.131099	0.603406	0.0287619
NTC	NTC_2488	0.0858233	0.462528	0.0287389
HMOX2	HMOX2_P2	0.258333	0.774218	0.0287103
CYC1	CYC1	0.206347	0.725882	0.0287098
MS4A1	MS4A1	0.420129	0.854584	0.0286718
HTR4	HTR4	0.228647	0.749927	0.0285765
NTC	NTC_1956	0.137879	0.620659	0.0285612
TXK	TXK_P1	0.302911	0.804893	0.028553
SLC19A2	SLC19A2	0.199923	0.719911	0.0285332
NTC	NTC_1110	0.171817	0.682654	0.0284871
PPP2R5B	PPP2R5B_P1	0.184903	0.702104	0.0284009
ENPP3	ENPP3_P2	0.127537	0.598949	0.028391
SLC18A2	SLC18A2	0.311849	0.811066	0.0283608
LDHAL6B	LDHAL6B	0.263216	0.780327	0.0283546
OXCT2	OXCT2	0.280163	0.792584	0.0282838
NEK5	NEK5	0.047007	0.251197	0.0282035
ATM	ATM	0.0220577	0.052829	0.0281705
HSD17B7	HSD17B7_P1	0.431713	0.86084	0.0280947
NTC	NTC_1442	0.160966	0.669169	0.0280828
NTC	NTC_1512	0.181748	0.700792	0.0280639
DBI	DBI_P1	0.103077	0.534249	0.0280633
NTC	NTC_37	0.0626937	0.358027	0.0279667
GPX8	GPX8	0.086	0.473279	0.0279399
GABRA4	GABRA4	0.32995	0.823446	0.0278361
CDK6	CDK6_P1	0.28492	0.798732	0.0278078
PCCB	PCCB_P2	0.284571	0.798732	0.0277738
CBS	CBS	0.222048	0.749927	0.0277517
NTC	NTC_1975	0.214182	0.742216	0.02773
PPP1R3G	PPP1R3G	0.341327	0.829653	0.0276827
NTC	NTC_501	0.0384833	0.191397	0.0276335
MCFD2	MCFD2_P2	0.4042	0.854584	0.0275847
SHPK	SHPK	0.065727	0.380746	0.0275636
NTC	NTC_2373	0.125455	0.603406	0.0275236
NTC	NTC_83	0.10548	0.548884	0.0274796
NTC	NTC_931	0.406547	0.85608	0.0274362
PKM	PKM_P2	0.0563827	0.327031	0.0273687
AKAP12	AKAP12_P2	0.158577	0.672788	0.0272945
SLC6A14	SLC6A14	0.0928786	0.508371	0.0272895
NTC	NTC_2384	0.125987	0.607699	0.0272524
COX5B	COX5B	2.43336	0.974573	0.0272188
NTC	NTC_1295	0.16116	0.678148	0.0271838
PYGM	PYGM	0.1064	0.555419	0.0271724
NTC	NTC_2206	0.374456	0.84644	0.0271121
ACE2	ACE2	0.396902	0.854584	0.0270867
CAMK4	CAMK4	0.0844963	0.478209	0.0270711
PSTPIP1	PSTPIP1	0.0538867	0.315371	0.0270068
GSK3B	GSK3B	0.163827	0.684458	0.0269746
HTR1A	HTR1A	0.377485	0.848337	0.0269644
GZMB	GZMB	0.130102	0.621278	0.026894
PLA2G1B	PLA2G1B_P2	0.295647	0.811066	0.0268873
NUDT9	NUDT9	0.108664	0.566155	0.026847
TF	TF_P2	0.30589	0.81725	0.0268097
SGK1	SGK1_P1	0.07119	0.420931	0.0267524
PPP1R12B	PPP1R12B	0.247591	0.780327	0.0266714
CDC14B	CDC14B	0.148043	0.661197	0.0265988
NTC	NTC_1518	0.12293	0.607699	0.0265912
CDKN2B	CDKN2B	0.08915	0.503276	0.026584
CD3D	CD3D	0.11705	0.593424	0.0265277
EGLN3	EGLN3	0.0506833	0.300254	0.0264826
CDKN2C	CDKN2C_P1	0.0602633	0.363669	0.0264733
ERBB2	ERBB2	0.176539	0.708022	0.0264726
NTC	NTC_1866	0.05444	0.326784	0.0264436
IBTK	IBTK_P1	0.0926573	0.518643	0.0264195
NTC	NTC_774	0.20322	0.742216	0.0263108
LCMT2	LCMT2	0.179082	0.713958	0.0262045
CPS1	CPS1	0.0993233	0.544782	0.0261992
CDC14A	CDC14A	0.36583	0.848337	0.0261319
BCAT2	BCAT2	0.095344	0.534249	0.025958
HLA-DQB1	HLA-DQB1_P1	0.233551	0.774218	0.0259561
MADD	MADD	0.0467367	0.278498	0.0259472
NTC	NTC_1405	0.243537	0.784402	0.0256837
DGKI	DGKI	0.149158	0.672788	0.0256733
NMNAT3	NMNAT3	0.19964	0.743892	0.0256518
GPX6	GPX6_ENST00000361902.1	0.37502	0.854584	0.0255933
DUSP14	DUSP14_P2	0.328701	0.835871	0.0255929
MMP21	MMP21_ENST00000368808.3	0.08333	0.493167	0.0255828
PHOSPHO1	PHOSPHO1	0.683473	0.917496	0.0255592
NTC	NTC_752	0.0355887	0.191397	0.025555
B2M	B2M_P2	0.0715367	0.439562	0.0255371
TLL2	TLL2	0.0843333	0.498208	0.0255184
NTC	NTC_1608	0.0868167	0.508668	0.0254864
ROR1	ROR1	0.0805133	0.483167	0.0254344
F3	F3_P2	0.221847	0.768124	0.0254167
STK39	STK39	0.251539	0.792584	0.025394
LGALS7	LGALS7_ENST00000378626.4	0.32609	0.835871	0.0253896
NTC	NTC_2348	0.140747	0.660238	0.0253765
NMT1	NMT1	0.208781	0.755978	0.025365
NTC	NTC_881	0.199557	0.746868	0.025295
PPP5C	PPP5C	0.097399	0.550088	0.0252817
MGST2	MGST2	0.172717	0.713958	0.0252732
CACNB1	CACNB1	0.0615967	0.389467	0.0252257
SLC7A2	SLC7A2	0.098523	0.555419	0.0251608
HIBCH	HIBCH	0.139948	0.661197	0.0251444
ACOX1	ACOX1	0.451387	0.879661	0.0251354
GALK2	GALK2_P2	0.0880523	0.518643	0.0251065
TRAF3IP3	TRAF3IP3_P1	0.50454	0.892246	0.0249824
NTC	NTC_12	0.357112	0.851257	0.0249762
FGFR2	FGFR2	0.295195	0.823446	0.024904
SULT1B1	SULT1B1	0.223233	0.774218	0.0248094
KIF5B	KIF5B	0.293969	0.823446	0.0248006
NTC	NTC_1001	0.115343	0.612006	0.0245964
DLG4	DLG4_P2	0.118963	0.621278	0.0245914
NTC	NTC_125	0.08776	0.524567	0.0245903
PKN1	PKN1_P1	0.30262	0.829653	0.0245435
PTPRM	PTPRM	0.31446	0.835871	0.0244841
AKAP7	AKAP7	0.342742	0.848337	0.0244827
PTPN6	PTPN6	0.189767	0.743892	0.0243831
PRSS8	PRSS8	0.2127	0.768124	0.0243688
PDE7A	PDE7A	0.0969233	0.560774	0.0243483
GAD2	GAD2	0.0781417	0.488153	0.0243367
NTC	NTC_1039	0.104077	0.586372	0.0241278
NTC	NTC_533	0.111093	0.607699	0.0240306
NTC	NTC_1556	0.181753	0.737574	0.0240268
S100A1	S100A1_P2	0.29583	0.829653	0.0239928
DUSP18	DUSP18	0.254484	0.804893	0.0239882
ALDH3A1	ALDH3A1	0.125337	0.643962	0.0239568
MUT	MUT	0.295238	0.829653	0.0239448
IL2RG	IL2RG_P2	0.15215	0.696203	0.0239277
NTC	NTC_2025	0.105916	0.594861	0.0238929
APCS	APCS	0.0835867	0.518643	0.0238332
NTC	NTC_2503	0.0718975	0.466282	0.0238233
GSG2	GSG2	0.05741	0.385091	0.0237928
SLC3A1	SLC3A1	0.151225	0.696203	0.0237822
FTH1	FTH1	0.24212	0.798732	0.0236307
NTC	NTC_2376	0.114047	0.620659	0.0236244
MYLK3	MYLK3_P2	0.2259	0.786449	0.023568
MMP11	MMP11	0.380224	0.867106	0.0235465
NTC	NTC_1108	0.193763	0.756199	0.0235158
CDKN2A	CDKN2A_P2	0.314567	0.842099	0.0234783
KCNK6	KCNK6	0.02732	0.138309	0.023472
NTC	NTC_833	0.149053	0.696241	0.0234372
NTC	NTC_2222	0.16362	0.719101	0.023432
MAP3K10	MAP3K10	0.23183	0.792584	0.0234043
NTC	NTC_331	0.201444	0.765566	0.0233709
CRP	CRP	0.312949	0.842099	0.0233575
NTC	NTC_2028	0.142676	0.687172	0.0232469
PPEF1	PPEF1	0.089542	0.550088	0.0232422
CALM3	CALM3_ENST00000291295.9	0.100517	0.587922	0.0231873
NTC	NTC_2024	0.10138	0.59061	0.0231856
PPP1R14C	PPP1R14C	0.158411	0.713958	0.0231799
ACE	ACE_P1	0.041557	0.278498	0.0230715
PPM1G	PPM1G_P1	0.070985	0.473279	0.0230618
KRTAP5-3	KRTAP5-3_ENST00000399685.1	0.272941	0.823446	0.0230266
NTC	NTC_1651	0.0603067	0.415293	0.0230158
NTC	NTC_748	0.0699667	0.470052	0.0229388
NMRAL1	NMRAL1	0.029564	0.16804	0.0228999
PFAS	PFAS	0.0565837	0.393872	0.0228963
ENO3	ENO3_P1	0.0616733	0.425545	0.0228842
SORCS3	SORCS3	0.0922617	0.566155	0.0227946
NTC	NTC_2083	0.105367	0.607699	0.0227921
SPINK6	SPINK6	0.241778	0.804893	0.0227904
NAGS	NAGS_P2	0.0798	0.518643	0.0227535
KLK6	KLK6	0.135037	0.678614	0.0227371
TNFSF11	TNFSF11	0.172157	0.737873	0.0227279
PNLIPRP2	PNLIPRP2	0.0918523	0.566155	0.0226935
NTC	NTC_104	0.275168	0.82723	0.0226666
GART	GART	0.366009	0.867106	0.0226662
NTC	NTC_1599	0.0745467	0.496911	0.0226414
RPS6KA5	RPS6KA5	0.239857	0.804893	0.0226093
ADORA1	ADORA1	0.0714343	0.483167	0.0225663
NME5	NME5	0.05506	0.389467	0.0225487
PKN3	PKN3	0.120343	0.649687	0.0225398
NTC	NTC_444	0.131087	0.673653	0.0224898
NTC	NTC_1105	0.0905528	0.565399	0.022425
FXYD2	FXYD2_P1	0.108458	0.621278	0.0224198
NTC	NTC_2234	0.089347	0.561248	0.0224123
NTC	NTC_1104	0.0659767	0.458792	0.0223255
GRIN3A	GRIN3A	1.58847	0.968219	0.0222804
NTC	NTC_1013	0.127626	0.669169	0.0222661
F5	F5	0.056981	0.407268	0.0222294
CYP2D6	CYP2D6	0.199923	0.774218	0.0222188
PRKCH	PRKCH	0.120893	0.655432	0.0221806
MME	MME	0.0382457	0.264605	0.0220831
[truncated: 3,111 more rows]

## Sheet: WTC_WT_AT8_CRISPRa
gene	TSS	Phenotype	Pvalue	Gene score
TUBB2B	TUBB2B_P1	1.71422	0.00362793	4.18328
NTC	NTC_780	1.17672	0.00157853	3.29686
ACVR2B	ACVR2B	1.36977	0.00466274	3.19343
TGFBR2	TGFBR2	1.26386	0.00411592	3.01497
NTC	NTC_345	1.07374	0.00238652	2.8156
EGLN2	EGLN2_P2	1.08639	0.00443657	2.55623
MARK1	MARK1	0.97132	0.00432725	2.29599
NTC	NTC_555	1.08047	0.0102925	2.14741
IGF1R	IGF1R_P1	0.872403	0.00422038	2.07165
HRH4	HRH4	0.83274	0.00391399	2.00472
NRK	NRK	0.814423	0.0040138	1.95172
COL2A1	COL2A1	0.899213	0.00721848	1.92571
STK32B	STK32B	0.805893	0.0048993	1.86151
CDKN2B	CDKN2B	0.921397	0.00955997	1.8608
PLK4	PLK4	1.82344	0.101226	1.8138
BCAT2	BCAT2	0.850497	0.0087134	1.75186
DGKD	DGKD	0.847823	0.00978275	1.70373
NTC	NTC_1109	1.0438	0.0250076	1.6721
IKBKB	IKBKB	0.851737	0.0117381	1.64419
CDKN2A	CDKN2A_P1	0.755717	0.00721848	1.61841
C9orf96	C9orf96	0.811973	0.0107209	1.5994
MAK	MAK	0.81393	0.0128401	1.53949
NDUFA7	NDUFA7	0.732877	0.00831577	1.52445
PIM1	PIM1	0.764517	0.0104791	1.51349
STK10	STK10	0.813517	0.0146648	1.49177
ABL2	ABL2_P1	0.88814	0.0211314	1.4877
EPHA8	EPHA8	0.73103	0.00934172	1.48368
NTC	NTC_810	1.06433	0.0417362	1.46823
ITPKB	ITPKB	0.74455	0.0114761	1.44458
NTC	NTC_2253	0.867357	0.0216531	1.4437
KRTAP5-2	KRTAP5-2_ENST00000412090.1	0.947847	0.0311751	1.42764
CKB	CKB	0.677287	0.00793446	1.42263
CARTPT	CARTPT	0.665597	0.00739182	1.41855
DGKA	DGKA	0.654607	0.0070488	1.40864
NTC	NTC_989	0.967103	0.0356902	1.39983
GLRA3	GLRA3	0.68859	0.00934172	1.39754
KSR1	KSR1	0.718173	0.0114761	1.3934
AKAP6	AKAP6	0.708843	0.0112193	1.38227
SIGMAR1	SIGMAR1	0.713253	0.0117381	1.37687
SI	SI	0.704443	0.0112193	1.37369
TUBB3	TUBB3_P1	0.767787	0.0198358	1.30719
ACAT1	ACAT1	0.645667	0.00978275	1.29749
AK1	AK1	0.693787	0.0140326	1.28549
NTC	NTC_1336	0.741477	0.0196407	1.26558
NTC	NTC_1832	0.694567	0.0153085	1.26069
CDKL2	CDKL2	0.572377	0.00640532	1.25548
GADL1	GADL1	0.599563	0.00891851	1.22893
PLAU	PLAU	0.701903	0.0182166	1.22098
PTPN14	PTPN14	0.6164	0.0107209	1.21417
AATK	AATK_ENST00000326724.4	0.649587	0.0140326	1.20359
CHD1	CHD1	0.639397	0.0131295	1.20319
AVPR1B	AVPR1B	0.613027	0.0114761	1.1894
NTC	NTC_461	0.88337	0.0452353	1.18771
NTC	NTC_1204	0.801207	0.0330843	1.18609
NTC	NTC_2240	0.64462	0.0145509	1.18424
SMOX	SMOX	0.796013	0.0330875	1.17837
CIB2	CIB2	0.62064	0.0131295	1.16789
NTC	NTC_26	0.6405	0.0153085	1.16255
CLEC3B	CLEC3B	0.546917	0.00756889	1.15999
MST4	MST4	0.637087	0.0170793	1.12607
BHMT2	BHMT2	0.662077	0.0202598	1.12114
IBTK	IBTK_P2	0.57045	0.0109675	1.11802
MAN1A1	MAN1A1	0.544123	0.00912792	1.10981
ITGA4	ITGA4	0.634887	0.0182166	1.10441
RAB9A	RAB9A	0.58775	0.0137257	1.09466
NTC	NTC_1860	0.536563	0.00925237	1.09123
NTC	NTC_414	0.573923	0.0133614	1.07562
ABCC2	ABCC2	1.25943	0.140948	1.0717
NQO1	NQO1_P1	0.634377	0.0215793	1.05685
CHRNB4	CHRNB4	0.61618	0.0198358	1.04908
SLC16A4	SLC16A4	0.61496	0.0198358	1.047
TUFM	TUFM	0.56922	0.0153219	1.03296
FLT3	FLT3	0.746603	0.0442233	1.01116
DUT	DUT	0.619903	0.0234548	1.0103
NTC	NTC_2289	0.8258	0.0617986	0.99841
KCNMB1	KCNMB1	0.560357	0.0167143	0.995704
AARS	AARS	0.61563	0.0244444	0.992285
UGDH	UGDH	0.67082	0.0344175	0.981558
NTC	NTC_183	0.607107	0.0242256	0.980918
ATR	ATR	0.622203	0.0265327	0.980728
CA10	CA10	0.59777	0.0229731	0.979614
GUCA1A	GUCA1A_P2	0.589813	0.0220355	0.977248
NTC	NTC_1577	0.730243	0.0458973	0.977221
HPRT1	HPRT1	0.564777	0.0186102	0.977205
NTC	NTC_1126	0.67195	0.0356902	0.972615
MAPK11	MAPK11	0.58586	0.0225001	0.96539
EPHB1	EPHB1	0.54868	0.0174513	0.964674
HTR1A	HTR1A	0.541267	0.0167143	0.961783
CTSF	CTSF	0.61191	0.0281985	0.948322
NTC	NTC_283	0.580327	0.0238426	0.941665
INPP5J	INPP5J	0.46414	0.00955997	0.937351
DPEP1	DPEP1_P2	0.582617	0.0249527	0.933866
ABCG1	ABCG1	0.57069	0.0239452	0.924964
ABL1	ABL1_ENST00000372348.2	0.658377	0.0394378	0.924418
FGFR4	FGFR4	0.579797	0.0254701	0.924178
SEC14L4	SEC14L4	0.45695	0.00955997	0.92283
ACACA	ACACA	0.54933	0.0215793	0.915163
PHOSPHO2	PHOSPHO2	0.480807	0.0125563	0.914079
CDKN1A	CDKN1A	0.624963	0.0350994	0.909134
PDP1	PDP1	0.533927	0.0198358	0.909037
NTC	NTC_1421	0.633697	0.0367805	0.908963
MAPK7	MAPK7	0.54102	0.0211314	0.906247
SLC6A1	SLC6A1	0.679783	0.0476786	0.898453
SLC12A7	SLC12A7	0.548177	0.0249527	0.878663
CDKN2A	CDKN2A_P2	1.13932	0.170971	0.873945
RDH8	RDH8	0.598977	0.0350994	0.871331
CDKN2C	CDKN2C_P1	0.87984	0.102889	0.868956
NME4	NME4	0.628873	0.0433932	0.856889
PRSS1	PRSS1_P1	0.613777	0.0402035	0.856671
GIT1	GIT1	0.535933	0.0254701	0.854262
ERN2	ERN2	0.38309	0.00595794	0.852338
NTC	NTC_1853	0.634577	0.0472459	0.841217
IBTK	IBTK_P1	0.468383	0.0160048	0.841099
ADCK4	ADCK4	0.536583	0.0270783	0.841029
PPM1L	PPM1L	0.533357	0.0265327	0.840686
PLA2G1B	PLA2G1B_P1	0.620127	0.0450667	0.83478
MTMR8	MTMR8	0.564057	0.0337469	0.83016
PTPRM	PTPRM	0.547473	0.0311751	0.8246
NTC	NTC_968	0.53449	0.028803	0.823415
PMVK	PMVK	0.509343	0.0244444	0.82097
NTC	NTC_513	0.65915	0.0576491	0.816823
AK4	AK4	0.52894	0.0287734	0.815101
CDKN2C	CDKN2C_P2	0.520513	0.0276335	0.811254
TBXAS1	TBXAS1	0.361523	0.00581519	0.808162
PRKCZ	PRKCZ_P2	0.58563	0.0417726	0.807647
NTC	NTC_2317	0.613823	0.0486277	0.806021
SGK2	SGK2	0.586423	0.0425764	0.803887
MAPK3	MAPK3	0.424963	0.0128401	0.803789
NTC	NTC_2503	0.673797	0.0644049	0.802547
NTC	NTC_2487	0.63504	0.0544987	0.802445
NTC	NTC_635	0.63673	0.0552725	0.800682
GUCY2C	GUCY2C	0.507973	0.0265327	0.800677
PPP1CC	PPP1CC	0.559867	0.0394378	0.786101
NUAK1	NUAK1	0.37396	0.00793446	0.785496
MAP3K2	MAP3K2	0.61636	0.0532854	0.784868
PDE8A	PDE8A_P1	0.370493	0.00774974	0.782005
BPI	BPI	0.53037	0.0357929	0.767023
GRK5	GRK5	0.835	0.124597	0.755253
SPHK1	SPHK1	0.475053	0.0259967	0.752998
NTC	NTC_250	0.635733	0.0661923	0.749652
NTC	NTC_734	0.532627	0.0396311	0.746723
SCARB1	SCARB1	0.37257	0.0100102	0.744976
GSK3B	GSK3B	0.59321	0.0562891	0.741261
ISG20	ISG20	0.529487	0.0402035	0.739024
NTC	NTC_956	0.67645	0.080939	0.738576
NTC	NTC_2125	0.51639	0.0373362	0.737338
C5	C5	0.497133	0.0330875	0.735924
GALK1	GALK1	0.498263	0.0337469	0.733327
PDLIM5	PDLIM5	0.43283	0.0202598	0.732939
NTC	NTC_820	0.754323	0.108622	0.72723
PDE9A	PDE9A	0.425363	0.0198358	0.724202
NTC	NTC_1375	0.504583	0.0367805	0.723765
RPS6KA2	RPS6KA2	0.798543	0.124597	0.722278
NTC	NTC_1450	0.60291	0.0635262	0.721712
ADSSL1	ADSSL1	0.530497	0.0450667	0.714125
NTC	NTC_1460	0.62739	0.0747483	0.706691
PRSS3	PRSS3_ENST00000379405.3	0.553943	0.0532854	0.705387
PDE8B	PDE8B	0.41986	0.0215793	0.699471
FOLH1	FOLH1	0.51495	0.0442233	0.697422
KCNJ11	KCNJ11	0.32636	0.00739182	0.695554
LTK	LTK	0.657763	0.0886739	0.692101
CEACAM1	CEACAM1_P2	0.482343	0.0372148	0.689406
NTC	NTC_620	0.637913	0.084187	0.6856
ILKAP	ILKAP	0.365223	0.0134247	0.683733
PRKAR2A	PRKAR2A	0.492353	0.0409817	0.683096
SLC19A3	SLC19A3	0.482507	0.0386846	0.681522
PTGS1	PTGS1	0.30871	0.00625295	0.680371
PTPN5	PTPN5	0.323003	0.00793446	0.678463
C4A	C4A_ENST00000428956.2	0.567603	0.0649944	0.673816
C4B	C4B_ENST00000435363.2	0.567603	0.0649944	0.673816
NTC	NTC_185	0.5275	0.0537339	0.669794
ARL1	ARL1	0.458003	0.0350994	0.666258
NEK9	NEK9	0.453023	0.0344175	0.662873
MMP11	MMP11	0.493957	0.0459236	0.660896
CA3	CA3	0.475307	0.0409817	0.659445
SGK1	SGK1_P2	0.507807	0.0504167	0.658841
OGFOD1	OGFOD1	0.611507	0.0857404	0.652364
NTC	NTC_2310	0.542147	0.0626575	0.652217
SSH3	SSH3	0.34951	0.0137257	0.650951
ACYP2	ACYP2	0.338447	0.0120054	0.650028
NTC	NTC_1345	0.747407	0.135126	0.649692
NTC	NTC_375	0.5233	0.0576491	0.648477
PTGFR	PTGFR_P2	0.493593	0.0485771	0.648369
MAP3K19	MAP3K19	0.49545	0.0494898	0.646802
RNASE2	RNASE2	0.47173	0.0425764	0.646662
UQCRC1	UQCRC1_P2	0.49489	0.0494898	0.646071
FADS2	FADS2_P2	0.687477	0.115153	0.64535
NTC	NTC_1656	0.70006	0.119844	0.645023
PTGIS	PTGIS	0.542123	0.0661568	0.639394
SST	SST	0.52403	0.0605121	0.638351
NTC	NTC_1483	0.78451	0.153629	0.63822
ADAM33	ADAM33	0.467563	0.0433932	0.637092
DRD4	DRD4	0.30124	0.00812311	0.629675
NTC	NTC_598	0.46287	0.0445813	0.625267
PRPS1L1	PRPS1L1	0.536927	0.068533	0.625037
TAAR1	TAAR1_ENST00000275216.1	0.490393	0.0542714	0.620558
MURC	MURC	0.620557	0.101226	0.617274
SLC12A4	SLC12A4_P1	0.450077	0.0433932	0.613265
PROC	PROC_P1	0.495163	0.0583689	0.610942
MMP3	MMP3	0.495957	0.0594325	0.608031
NTC	NTC_1034	0.5529	0.0798793	0.606844
PRKG2	PRKG2	0.301887	0.00978275	0.606653
CA7	CA7	0.58412	0.0932252	0.601916
NTC	NTC_1383	0.669037	0.127307	0.598887
DGKQ	DGKQ_P1	0.384053	0.0276335	0.598572
SLC25A4	SLC25A4	0.36602	0.0234548	0.596528
WNK4	WNK4	0.59316	0.101226	0.590022
SLC1A4	SLC1A4	0.32231	0.0149902	0.587956
NTC	NTC_2178	0.637167	0.119844	0.587074
DRD5	DRD5	0.56426	0.0916877	0.585526
CAMK4	CAMK4	0.38543	0.0305591	0.583872
SERPINB3	SERPINB3	0.452323	0.0513582	0.583221
RENBP	RENBP	0.482427	0.0627202	0.580163
MTOR	MTOR	0.681777	0.140948	0.580151
GABRA3	GABRA3	0.542647	0.0857404	0.578903
P4HTM	P4HTM	0.41225	0.0402035	0.575392
ARHGAP26	ARHGAP26	0.44749	0.0518344	0.575196
EEA1	EEA1	0.33664	0.0198358	0.573146
NTC	NTC_710	0.485303	0.0661923	0.572266
NTC	NTC_1531	0.642747	0.128842	0.572008
HTR1F	HTR1F_ENST00000319595.4	0.463437	0.0594325	0.568162
NTC	NTC_1618	0.66476	0.141644	0.564249
CAMKK1	CAMKK1	0.484523	0.068533	0.564034
ARF4	ARF4	0.48074	0.0673363	0.563308
NTC	NTC_1514	0.558867	0.098248	0.563157
ACVR2A	ACVR2A	0.325047	0.0186102	0.562412
PPP2CA	PPP2CA	0.44613	0.0552726	0.561004
GHRHR	GHRHR_P2	0.51399	0.0814877	0.559688
NTC	NTC_1328	0.74009	0.175946	0.558488
PRNP	PRNP	0.324183	0.0190111	0.557917
NTC	NTC_1309	0.64157	0.135126	0.557692
VKORC1	VKORC1	0.45392	0.0594325	0.556495
CKMT1B	CKMT1B_ENST00000300283.6	0.484583	0.0722284	0.553051
CKMT1A	CKMT1A_ENST00000434505.1	0.484583	0.0722284	0.553051
NTC	NTC_2274	0.561773	0.105951	0.547671
KCNMB3	KCNMB3	0.495827	0.0787488	0.547272
C1QB	C1QB	0.473173	0.0697471	0.547213
PFKM	PFKM_P1	0.460003	0.0649944	0.546081
NDUFB6	NDUFB6	0.289437	0.0131295	0.544648
C17orf75	C17orf75	0.479393	0.0734958	0.543506
POMC	POMC	0.4573	0.0649944	0.542872
GABRA5	GABRA5	0.441353	0.0588987	0.542818
CHEK2	CHEK2	0.43424	0.0562891	0.542616
CFD	CFD	0.28126	0.0120054	0.540194
MAP2K4	MAP2K4	0.5792	0.116996	0.539716
MYLK	MYLK_ENST00000360304.3	0.647403	0.147489	0.538148
NME1	NME1_P2	0.470417	0.0722284	0.536883
TSSK3	TSSK3	0.421337	0.0532854	0.536527
ISPD	ISPD	0.433313	0.0583689	0.53463
RPS6KB1	RPS6KB1	0.45626	0.0673363	0.534623
TRAPPC5	TRAPPC5	0.51668	0.0932252	0.532421
TBXA2R	TBXA2R	0.829063	0.229201	0.530421
AKAP8L	AKAP8L	0.497053	0.0871972	0.526627
MAPKAPK2	MAPKAPK2	0.481767	0.0814877	0.5246
NTC	NTC_1878	0.526723	0.103332	0.519226
RIPK3	RIPK3	0.90742	0.268217	0.518603
NTC	NTC_1007	0.480597	0.0852929	0.5138
ACTA1	ACTA1_P1	0.443407	0.0697471	0.512788
ABAT	ABAT_P1	0.486507	0.0886739	0.511904
NTC	NTC_594	0.294873	0.0183917	0.511717
MARK2	MARK2_P2	0.477527	0.0857404	0.509432
CSNK1G1	CSNK1G1	0.429703	0.0661568	0.506803
MAP3K14	MAP3K14	0.446433	0.0734958	0.506138
PIK3R4	PIK3R4	0.43415	0.068533	0.505394
NTC	NTC_173	0.55307	0.122787	0.503762
CAST	CAST_P2	0.29889	0.0215793	0.497939
DGKQ	DGKQ_P2	0.48874	0.0963623	0.496605
CLPX	CLPX	0.466803	0.0871972	0.494577
ATP8A1	ATP8A1	0.341393	0.0357929	0.493724
PKIG	PKIG	0.548007	0.126556	0.491956
CALM3	CALM3_ENST00000291295.9	0.480093	0.0947834	0.491264
NTC	NTC_1526	0.560173	0.136733	0.48406
NTC	NTC_2244	0.466847	0.0921766	0.483363
CANX	CANX_P2	0.462383	0.0901707	0.48316
NTC	NTC_1422	0.701627	0.207133	0.479738
NTC	NTC_1949	0.439913	0.0820102	0.477804
EHHADH	EHHADH	0.438363	0.0814877	0.477337
NTC	NTC_619	0.635117	0.177909	0.476212
NTC	NTC_2386	0.487497	0.105951	0.475259
AMY2A	AMY2A	0.424637	0.0760854	0.475041
NTC	NTC_35	0.54883	0.136733	0.474258
CRAT	CRAT	0.309363	0.0293584	0.474027
PFKFB3	PFKFB3	0.258157	0.0146648	0.473388
DGKZ	DGKZ	0.421483	0.0760854	0.471513
TNNI3	TNNI3	0.432553	0.0814877	0.471011
PDK4	PDK4	0.416733	0.0747814	0.469328
GNMT	GNMT	0.2255	0.00831577	0.469062
GLTP	GLTP	0.42731	0.0801087	0.468469
ACE2	ACE2	0.494973	0.113334	0.468066
INSRR	INSRR	0.453773	0.0947834	0.464332
PHKA1	PHKA1	0.344177	0.0450667	0.463312
HAO2	HAO2	0.429797	0.0857404	0.458513
NTC	NTC_2182	0.493747	0.118394	0.457541
MOK	MOK	0.3392	0.0450667	0.456612
CYB5A	CYB5A	0.4648	0.106282	0.452501
CACNA2D1	CACNA2D1	0.325057	0.0409817	0.450987
DHRS4	DHRS4	0.259633	0.0186102	0.449231
TSPO	TSPO	0.240923	0.0143456	0.444089
AGTR2	AGTR2	0.38646	0.0709788	0.443993
SULT1B1	SULT1B1	0.489353	0.124597	0.442617
TP53RK	TP53RK	0.363687	0.061608	0.440193
NTC	NTC_2177	0.51613	0.141644	0.438092
ACP5	ACP5_P2	0.399443	0.0801087	0.437918
NEDD8-MDP1	NEDD8-MDP1	0.42907	0.0979622	0.432907
NTC	NTC_203	0.581027	0.179889	0.432862
NTC	NTC_398	0.45255	0.111346	0.431427
CIT	CIT	0.45938	0.116996	0.428064
SCN5A	SCN5A	0.295843	0.0364979	0.425343
B2M	B2M_P2	0.48515	0.134633	0.422492
NTC	NTC_2535	0.582317	0.190034	0.419949
SLC16A1	SLC16A1_P2	0.39584	0.0871972	0.419392
ZMYND8	ZMYND8	0.604453	0.202717	0.418953
ADK	ADK_P2	0.521607	0.158902	0.416697
GRK7	GRK7	0.467677	0.128539	0.416684
NTC	NTC_674	0.4957	0.144993	0.415721
MMP12	MMP12	0.361247	0.0709788	0.415026
NTC	NTC_806	0.34588	0.0635262	0.414035
NTC	NTC_1201	0.533357	0.170152	0.410238
HSD17B6	HSD17B6	0.418117	0.104575	0.409994
IP6K3	IP6K3	0.469877	0.134633	0.409191
PRSS2	PRSS2	0.489533	0.147489	0.40692
KCNJ6	KCNJ6	0.445047	0.122661	0.405568
NTC	NTC_1068	0.387033	0.0909993	0.402887
NTC	NTC_1917	0.47998	0.144993	0.402537
ESRRG	ESRRG_ENST00000359162.2,ENST00000361525.3	0.39556	0.0963623	0.401926
MAP3K13	MAP3K13_P2	0.37155	0.0828858	0.401839
PKLR	PKLR	0.363967	0.0787488	0.40173
LTA	LTA	0.43736	0.122661	0.398563
CLCNKA	CLCNKA_P2	0.356407	0.0774078	0.396045
SLC2A2	SLC2A2	0.406723	0.106282	0.395961
TRRAP	TRRAP	0.39976	0.102889	0.394815
L3MBTL1	L3MBTL1_P1	0.482047	0.151976	0.394422
KCNJ5	KCNJ5	0.39496	0.101226	0.392871
SLC7A11	SLC7A11	0.24105	0.0234548	0.392856
SLC18A1	SLC18A1	0.46461	0.143103	0.392294
NTC	NTC_361	0.48813	0.157191	0.392248
EPHB4	EPHB4	0.406427	0.109764	0.389983
NTC	NTC_284	0.554403	0.198449	0.389386
NTC	NTC_607	0.409657	0.112729	0.38834
GLRA1	GLRA1	0.4549	0.140948	0.387093
NTC	NTC_165	0.522627	0.183898	0.384352
PSTPIP2	PSTPIP2	0.17517	0.00640532	0.384228
NTC	NTC_15	0.611967	0.237253	0.382349
STK31	STK31	0.259533	0.0337469	0.381972
KCNQ1	KCNQ1	0.218317	0.0178303	0.381801
NMNAT3	NMNAT3	0.385807	0.102889	0.381034
NDUFA4L2	NDUFA4L2	0.330313	0.0709788	0.379487
CAMK2G	CAMK2G	0.481407	0.16365	0.378427
NDUFS2	NDUFS2	0.388673	0.106282	0.378388
NTC	NTC_1348	0.35127	0.084187	0.377529
NTC	NTC_302	0.597783	0.234832	0.376151
BLVRA	BLVRA_P2	0.294687	0.0532854	0.375252
NTC	NTC_2000	0.57462	0.222988	0.374491
EIF2AK4	EIF2AK4	0.46708	0.158902	0.373137
FTL	FTL	0.384033	0.108012	0.371179
HK1	HK1_P2	0.374107	0.102889	0.369479
CLCNKA	CLCNKA_P1	0.55454	0.217141	0.367803
PTDSS2	PTDSS2	0.590297	0.238554	0.367408
LHPP	LHPP	0.408497	0.126556	0.366715
SERPIND1	SERPIND1	0.381397	0.109764	0.365966
GK5	GK5	0.392237	0.116996	0.365498
FECH	FECH	0.18834	0.0114761	0.365418
PIM3	PIM3	0.373317	0.106282	0.363438
NTC	NTC_1163	0.496837	0.185927	0.363018
NAGA	NAGA	0.55585	0.223113	0.362123
CAMK1D	CAMK1D	0.189197	0.0122782	0.36153
NTC	NTC_891	0.44653	0.155402	0.361038
PPFIA2	PPFIA2_ENST00000548586.1	0.367617	0.104575	0.360475
GLRX	GLRX	0.370233	0.108012	0.357841
PTPRZ1	PTPRZ1	0.218927	0.0234548	0.3568
NTC	NTC_1009	0.204587	0.0180905	0.356502
MMP13	MMP13	0.433713	0.151976	0.354875
PPT1	PPT1	0.369403	0.109764	0.354458
PDK3	PDK3	0.355657	0.101226	0.353775
HTR1B	HTR1B	0.37247	0.113334	0.352222
PPFIA3	PPFIA3_P1	0.466623	0.175986	0.352077
PDE7A	PDE7A	0.433853	0.156567	0.349382
PHKG1	PHKG1	0.466753	0.178535	0.349261
IFNGR1	IFNGR1	0.473523	0.183714	0.348446
MMP25	MMP25	0.27143	0.0523144	0.347805
ARPC2	ARPC2_P2	0.214487	0.0239452	0.347636
ADRB2	ADRB2	0.16273	0.00739182	0.346818
NTC	NTC_622	0.699333	0.324172	0.342131
PPP2R1A	PPP2R1A_P1	0.36428	0.115153	0.341958
ENO3	ENO3_P2	0.54573	0.238554	0.33967
EPHB3	EPHB3	0.20233	0.0211314	0.338917
ZAP70	ZAP70	0.444787	0.173465	0.338388
PGD	PGD	0.18127	0.0137257	0.337609
NTC	NTC_2206	0.414437	0.155402	0.33509
FBP2	FBP2	0.419503	0.161263	0.332442
KCNK3	KCNK3	0.23215	0.0372148	0.331808
IKBKE	IKBKE	0.42535	0.166063	0.331657
CKS2	CKS2	0.423943	0.166063	0.33056
NTC	NTC_1317	0.564703	0.259841	0.330516
NTC	NTC_8	0.709163	0.34253	0.329975
PTPN18	PTPN18_P2	0.14794	0.00640532	0.3245
ARF6	ARF6_P1	0.432723	0.178535	0.323797
NTC	NTC_2209	0.70159	0.345653	0.323685
PNPO	PNPO	0.391647	0.14972	0.322999
NTC	NTC_48	0.404403	0.160815	0.320964
DDAH1	DDAH1	0.212903	0.0311751	0.320673
NTC	NTC_2032	0.35329	0.124279	0.31994
MAST3	MAST3	0.185253	0.0190111	0.318819
PI4KB	PI4KB	0.421933	0.175986	0.318358
NTC	NTC_1015	0.573197	0.278409	0.318306
AK2	AK2	0.177083	0.0160048	0.317997
CYP2D6	CYP2D6	0.40387	0.16365	0.317476
PARS2	PARS2	0.27153	0.068533	0.316088
CDKL4	CDKL4_ENST00000378803.1,ENST00000395035.3	0.333573	0.113334	0.31544
NTC	NTC_1774	0.644647	0.324172	0.315377
ALAS1	ALAS1	0.315083	0.101226	0.313416
PRKAA1	PRKAA1	0.398393	0.16365	0.313171
CDK12	CDK12	0.289497	0.0828858	0.313096
MME	MME	0.381577	0.151976	0.312215
NTC	NTC_947	0.529113	0.25726	0.31198
SHPK	SHPK	0.235873	0.0476786	0.311748
NTC	NTC_644	0.343177	0.124279	0.310781
ADRA1B	ADRA1B	0.31794	0.106282	0.309527
AANAT	AANAT	0.27498	0.0760854	0.30762
INPP5E	INPP5E	0.352507	0.134633	0.30698
NTC	NTC_241	0.427327	0.192113	0.306156
NTC	NTC_1135	0.281647	0.0820102	0.305905
MTAP	MTAP	0.398197	0.170971	0.305448
SLC12A2	SLC12A2	0.407847	0.178535	0.305183
PDC	PDC	0.207047	0.0337469	0.304724
NTC	NTC_1098	0.391037	0.16637	0.304589
DBI	DBI_P2	0.169177	0.0160048	0.303799
VDAC2	VDAC2	0.394753	0.170971	0.302807
MYL12A	MYL12A_P1	0.35456	0.140948	0.301709
PRG2	PRG2	0.45788	0.220112	0.30099
IDH3B	IDH3B	0.45368	0.217141	0.300907
NDUFS1	NDUFS1	0.426323	0.197147	0.300648
ALDH3B1	ALDH3B1	0.200267	0.0318018	0.299909
PRKAG3	PRKAG3	0.175147	0.0194197	0.299809
IKBKG	IKBKG	0.184927	0.0239452	0.299726
MAP4K5	MAP4K5	0.357607	0.145283	0.299597
PKM	PKM_P1	0.377557	0.161263	0.299201
PPIB	PPIB	0.21223	0.0394378	0.297989
NTC	NTC_233	0.166003	0.0169286	0.294055
DRD1	DRD1	0.1587	0.0140326	0.294049
PYGL	PYGL	0.397993	0.183714	0.292867
MYLK	MYLK_ENST00000475616.1	0.45771	0.229201	0.292835
KCNK6	KCNK6	0.36939	0.161263	0.292729
IP6K1	IP6K1	0.161163	0.0153219	0.292461
NLK	NLK	0.375017	0.166063	0.29241
NTC	NTC_1499	0.382063	0.172067	0.292012
ABCC9	ABCC9	0.74766	0.406883	0.291984
EPS8L1	EPS8L1_P1	0.270983	0.0843033	0.291078
CLC	CLC	0.133857	0.00672014	0.29082
PPP3CB	PPP3CB	0.392317	0.183714	0.28869
CSK	CSK	0.288657	0.101226	0.28713
FADS2	FADS2_P1	0.409637	0.199918	0.286397
PTPN2	PTPN2	0.37311	0.170971	0.286204
ROS1	ROS1	0.275693	0.0916877	0.286084
ATP5A1	ATP5A1_P2	0.184127	0.0287734	0.283741
NTC	NTC_417	0.551993	0.306467	0.283513
DCLK2	DCLK2	0.331503	0.140948	0.28209
ALPK3	ALPK3	0.344637	0.151976	0.28199
SERPINA1	SERPINA1_P1	0.43259	0.223113	0.281822
FAAH	FAAH	0.395923	0.194404	0.281618
NTC	NTC_312	0.54808	0.306467	0.281503
ACP5	ACP5_P1	0.46444	0.248173	0.2811
NTC	NTC_395	0.511183	0.282502	0.280628
EPM2A	EPM2A	0.359753	0.166063	0.280509
SLC8A1	SLC8A1_P2	0.30979	0.124597	0.280203
LAMTOR3	LAMTOR3	0.382967	0.186345	0.279444
SLC1A5	SLC1A5_P1	0.129037	0.00688271	0.279008
CHRNA4	CHRNA4	0.24435	0.0722284	0.278875
NTC	NTC_647	0.328147	0.141644	0.278531
PAPOLA	PAPOLA	0.381603	0.186345	0.27845
APOH	APOH_P2	0.229107	0.061608	0.277302
NTC	NTC_1619	0.654453	0.377876	0.276605
AKAP1	AKAP1	0.372257	0.18111	0.276236
INPP4B	INPP4B_P1	0.285737	0.108012	0.276173
NDUFS5	NDUFS5_P2	0.411413	0.214199	0.275311
NTC	NTC_2527	0.490533	0.275703	0.274482
SORCS3	SORCS3	0.23326	0.068533	0.271538
KYNU	KYNU	0.362833	0.178535	0.2715
NTC	NTC_2522	0.49633	0.283876	0.271429
NTC	NTC_1564	0.624747	0.36802	0.27122
TNK2	TNK2_P2	0.487263	0.278645	0.270406
NTC	NTC_2146	0.244813	0.0788308	0.270104
NTC	NTC_1469	0.55564	0.327186	0.269599
NTC	NTC_2100	0.49213	0.283876	0.269132
NTC	NTC_1255	0.180693	0.0325832	0.268692
NTC	NTC_736	0.310789	0.139992	0.265381
PTS	PTS	0.382797	0.202717	0.26532
NTC	NTC_271	0.477333	0.278409	0.265071
GALK2	GALK2_P1	0.136393	0.0114761	0.264631
SCNN1G	SCNN1G	0.125327	0.00774974	0.264529
CFTR	CFTR	0.2473	0.0857404	0.263823
CELA2A	CELA2A	0.37054	0.194404	0.263563
TPSAB1	TPSAB1	0.167077	0.0265327	0.263349
PPP1R3G	PPP1R3G	0.2697	0.106282	0.262563
CALM2	CALM2	0.348997	0.18111	0.258975
ARPC4	ARPC4	0.3734	0.202717	0.258808
ADH1C	ADH1C	0.194563	0.0467942	0.258732
NPPB	NPPB	0.140313	0.0143456	0.258637
NTC	NTC_191	0.4991	0.30358	0.258398
DSTN	DSTN	0.344957	0.178535	0.258123
TYRO3	TYRO3	0.350587	0.183714	0.257982
PCSK1	PCSK1	0.229673	0.0760854	0.256935
F9	F9	0.263893	0.106282	0.25691
DGKG	DGKG	0.12016	0.00739182	0.256091
NTC	NTC_1809	0.196873	0.0514932	0.253622
NTC	NTC_1956	0.471933	0.292212	0.252155
NTC	NTC_547	0.51855	0.327186	0.251603
QPRT	QPRT_P2	0.198823	0.0552726	0.250018
CYP2C8	CYP2C8	0.331127	0.175986	0.249842
NTC	NTC_394	0.523463	0.333269	0.249799
NTC	NTC_2435	0.171197	0.0351554	0.248921
NR1I3	NR1I3	0.340637	0.186345	0.248557
STK32C	STK32C_P1	0.36117	0.205544	0.248158
NTC	NTC_2018	0.261137	0.112729	0.247548
PRKAB2	PRKAB2	0.157877	0.0270783	0.247453
CA12	CA12	0.19516	0.0552726	0.245412
PKN2	PKN2	0.342043	0.19169	0.245382
MAPK9	MAPK9	0.353903	0.202717	0.245294
NDUFB3	NDUFB3	0.343907	0.194404	0.244619
MYO3A	MYO3A	0.289173	0.143103	0.244164
ZAK	ZAK	0.187977	0.0504167	0.243886
NTC	NTC_1885	0.395443	0.242149	0.243561
NTC	NTC_2159	0.506987	0.333269	0.241936
DGKI	DGKI	0.352113	0.205544	0.241935
CSAD	CSAD	0.18364	0.0485771	0.241224
MAP2K1	MAP2K1	0.330117	0.186345	0.240881
NTC	NTC_2109	0.594267	0.394659	0.239952
NTC	NTC_1011	0.5196	0.345653	0.239722
NTC	NTC_1244	0.465653	0.306467	0.239167
NRIP1	NRIP1	0.354227	0.211285	0.239149
NTC	NTC_440	0.447283	0.292212	0.238984
PLEKHA1	PLEKHA1	0.158613	0.0311751	0.238902
NTC	NTC_309	0.402203	0.254697	0.238899
NTC	NTC_1828	0.272837	0.133533	0.238571
FLT4	FLT4	0.38993	0.244937	0.238226
NTC	NTC_720	0.199945	0.0644049	0.238151
NTC	NTC_2548	0.223677	0.0864104	0.237865
UCK1	UCK1	0.115383	0.0087134	0.237668
NTC	NTC_488	0.427463	0.278409	0.237378
DUSP19	DUSP19	0.139143	0.0198358	0.236898
HBB	HBB_P1	0.357007	0.217141	0.236788
NTC	NTC_318	0.324397	0.187972	0.235482
CMA1	CMA1	0.396113	0.254734	0.235257
NTC	NTC_1811	0.621407	0.418899	0.234824
NTC	NTC_665	0.569327	0.387892	0.234158
NTC	NTC_1418	0.27499	0.141644	0.233412
UQCRC1	UQCRC1_P1	0.240443	0.108012	0.232395
FOLR3	FOLR3_P1	0.489033	0.334887	0.23234
PACSIN3	PACSIN3	0.121583	0.0122782	0.23233
NTC	NTC_1895	0.311533	0.180885	0.231344
NTC	NTC_1181	0.200033	0.0698898	0.231156
EPHA6	EPHA6	0.240647	0.109764	0.230911
CCKAR	CCKAR	0.324173	0.194404	0.230583
KARS	KARS	0.32904	0.199918	0.230048
RIPK1	RIPK1_P2	0.15526	0.0330875	0.229837
PTEN	PTEN	0.2152	0.0857404	0.229579
CPD	CPD	0.22377	0.0947834	0.228977
MMP7	MMP7	0.136597	0.0211314	0.228809
NTC	NTC_212	0.175	0.0493312	0.228704
MAP3K13	MAP3K13_P1	0.214323	0.0857404	0.228643
NTC	NTC_1662	0.514657	0.35993	0.228395
HAL	HAL	0.105187	0.00688271	0.227439
PDE4B	PDE4B_ENST00000423207.2	0.35834	0.232289	0.227177
NTC	NTC_2542	0.456733	0.318198	0.227135
GPX8	GPX8	0.233097	0.106282	0.226929
SPRYD3	SPRYD3	0.20004	0.0734958	0.226793
CA13	CA13	0.203933	0.0774078	0.226614
SNX3	SNX3	0.213853	0.0871972	0.226577
DPP4	DPP4	0.52714	0.371919	0.226434
SPTLC2	SPTLC2	0.302367	0.178535	0.226254
NTC	NTC_2119	0.485313	0.34253	0.225817
DAPK1	DAPK1	0.236673	0.111538	0.22545
GLYATL2	GLYATL2	0.18472	0.0605121	0.225018
MAPK14	MAPK14	0.11645	0.0117381	0.224795
NDUFAB1	NDUFAB1	0.26204	0.138818	0.224713
NTC	NTC_2292	0.52624	0.374572	0.224422
NTC	NTC_2078	0.369533	0.247115	0.224344
CD55	CD55	0.327973	0.2084	0.223383
NTC	NTC_610	0.322013	0.202757	0.223163
NTC	NTC_1419	0.151293	0.0335921	0.222971
NTC	NTC_1030	0.584193	0.415384	0.222899
NTC	NTC_1498	0.34109	0.222988	0.222295
ALPK1	ALPK1	0.380407	0.261416	0.221651
NTC	NTC_1685	0.600583	0.42955	0.220406
NTC	NTC_895	0.375527	0.259841	0.219793
GRIN3A	GRIN3A	0.274973	0.158902	0.219668
SH3KBP1	SH3KBP1	0.215697	0.0963623	0.219168
LCN9	LCN9	0.35199	0.238554	0.219083
NTC	NTC_599	0.371063	0.25726	0.218789
HNF4G	HNF4G_P2	0.429607	0.311568	0.217573
PPA1	PPA1	0.42508	0.307788	0.217534
NTC	NTC_1698	0.522747	0.384536	0.216973
HLA-A	HLA-A	0.415304	0.30032	0.216961
NTC	NTC_404	0.58501	0.425983	0.216809
NTC	NTC_1537	0.36975	0.259841	0.216412
CHRM1	CHRM1	0.16461	0.0485771	0.216226
NTC	NTC_1250	0.48852	0.361539	0.21585
RPS6KC1	RPS6KC1	0.306047	0.197147	0.215827
NTC	NTC_741	0.423927	0.312296	0.214267
TSSK6	TSSK6	0.18266	0.0673363	0.214032
NTC	NTC_2480	0.197743	0.0830928	0.213649
ALDH3A1	ALDH3A1	0.181993	0.0673363	0.213251
DYRK1B	DYRK1B	0.28639	0.18111	0.212518
ULK4	ULK4	0.123927	0.0194197	0.212133
NTC	NTC_1501	0.251387	0.143311	0.2121
STK4	STK4_P2	0.189387	0.0760854	0.211867
NTC	NTC_2001	0.581283	0.433135	0.211225
GDI1	GDI1	0.125943	0.0211314	0.210964
TWF2	TWF2	0.14752	0.0372148	0.210848
NTC	NTC_1960	0.37376	0.273014	0.210731
TRAF3IP3	TRAF3IP3_P2	0.156897	0.0459236	0.209922
SLC29A1	SLC29A1_P1	0.202167	0.0916877	0.209786
NTC	NTC_576	0.358177	0.259841	0.209638
ITPK1	ITPK1	0.19476	0.0843033	0.209202
SCMH1	SCMH1_ENST00000326197.7	0.2088	0.0995832	0.209179
VAMP1	VAMP1	0.3827	0.285749	0.208195
MARK3	MARK3_P2	0.347187	0.251439	0.208162
TNK1	TNK1	0.127713	0.0234548	0.208143
ADRB3	ADRB3	0.17596	0.0661568	0.207532
GUCA1A	GUCA1A_P1	0.246667	0.145283	0.206653
GALM	GALM	0.102097	0.00955997	0.206189
ALLC	ALLC	0.16229	0.0542714	0.205366
NTC	NTC_2009	0.27191	0.175946	0.205189
RAF1	RAF1	0.10822	0.0128401	0.204691
GLYATL1	GLYATL1_P1	0.12575	0.0239452	0.203813
NTC	NTC_383	0.299713	0.209346	0.203546
DCTD	DCTD	0.277737	0.186345	0.20266
NEU2	NEU2_ENST00000233840.3	0.350897	0.264801	0.202495
CDK2	CDK2	0.154767	0.0494898	0.202046
TYROBP	TYROBP	0.281827	0.194404	0.200462
P4HB	P4HB	0.407283	0.323091	0.199844
LDHAL6A	LDHAL6A	0.1911	0.0901707	0.199687
ENO3	ENO3_P1	0.13077	0.0299536	0.199235
NTC	NTC_324	0.575647	0.451318	0.198896
NTC	NTC_1657	0.324397	0.244623	0.198369
NTC	NTC_347	0.135615	0.0346275	0.198076
CANX	CANX_P1	0.135323	0.0344175	0.198008
NTC	NTC_88	0.459203	0.371287	0.197591
KCNC4	KCNC4	0.13251	0.0324392	0.197298
RDX	RDX	0.146497	0.0450667	0.197206
NTC	NTC_865	0.4825	0.391267	0.196632
CKM	CKM_P1	0.348773	0.275139	0.195469
NTC	NTC_744	0.340173	0.267691	0.194704
NTC	NTC_1193	0.29058	0.213825	0.194672
HMOX2	HMOX2_P2	0.14537	0.0459236	0.1945
IGF1R	IGF1R_P2	0.37594	0.304039	0.194388
DDR1	DDR1_P1	0.355907	0.285749	0.193619
PRKD2	PRKD2_P1	0.210613	0.120749	0.193367
SCYL3	SCYL3	0.384073	0.315379	0.192485
LRRK2	LRRK2	0.150533	0.0532854	0.191688
NTC	NTC_1503	0.32087	0.254697	0.190589
NTC	NTC_876	0.265793	0.192113	0.190426
NTC	NTC_1665	0.528287	0.436738	0.190067
SAR1B	SAR1B	0.348727	0.285749	0.189713
CSF2RB	CSF2RB	0.231007	0.151976	0.189015
NTC	NTC_608	0.248867	0.173998	0.189003
PAH	PAH	0.35805	0.296632	0.188973
NTC	NTC_1934	0.231987	0.153629	0.188727
TRDMT1	TRDMT1	0.21172	0.128539	0.188635
NTC	NTC_1622	0.202837	0.118394	0.187963
NTC	NTC_1967	0.669293	0.524211	0.187733
FGGY	FGGY	0.156077	0.0627202	0.187697
NTC	NTC_6	0.196853	0.111346	0.187665
HLA-DQA2	HLA-DQA2	0.312967	0.251439	0.187645
NTC	NTC_1822	0.539717	0.449481	0.187438
PLA2G1B	PLA2G1B_P2	0.160843	0.068533	0.187238
SCGB1A1	SCGB1A1	0.09845	0.0125563	0.187167
NTC	NTC_740	0.425923	0.364771	0.186546
HBA1	HBA1_P1	0.33425	0.278645	0.185491
NTC	NTC_630	0.21714	0.139992	0.185415
GLUD2	GLUD2	0.230073	0.156567	0.185278
NTC	NTC_1229	0.60229	0.492803	0.1851
SEC14L3	SEC14L3	0.319849	0.264801	0.184578
SLC1A1	SLC1A1	0.108683	0.0202598	0.184041
OXT	OXT	0.359507	0.307788	0.183977
NTC	NTC_548	0.760893	0.573174	0.183918
PARP15	PARP15	0.112137	0.0234548	0.182757
NTC	NTC_1049	0.23733	0.170152	0.182545
SLC12A6	SLC12A6_P2	0.133873	0.0433932	0.182413
MGST2	MGST2	0.146767	0.0573212	0.182238
ANXA5	ANXA5	0.137737	0.0476786	0.182043
NTC	NTC_1086	0.20929	0.135126	0.181928
OPRD1	OPRD1	0.257523	0.197147	0.181608
NTC	NTC_625	0.424663	0.374572	0.181104
NTC	NTC_788	0.385357	0.339425	0.180831
NTC	NTC_2201	0.176273	0.094568	0.180548
SLC16A7	SLC16A7	0.21967	0.151976	0.179739
NTC	NTC_2519	0.248214	0.190034	0.179004
NTC	NTC_2021	0.22824	0.164502	0.178901
EPOR	EPOR_P2	0.105417	0.0202598	0.178509
STK16	STK16	0.474003	0.420484	0.178344
NTC	NTC_1591	0.521423	0.455006	0.178318
TPI1	TPI1	0.409917	0.367683	0.17812
DGKH	DGKH_P2	0.117443	0.0305591	0.17791
NTC	NTC_2410	0.290393	0.244623	0.177576
HSD17B10	HSD17B10	0.471583	0.420484	0.177433
NTC	NTC_1520	0.654313	0.536248	0.17708
ITGA2B	ITGA2B	0.372681	0.334887	0.177061
NTC	NTC_738	0.323703	0.283876	0.177024
NTC	NTC_2488	0.279307	0.232428	0.177
FAH	FAH	0.40265	0.363477	0.176974
NTC	NTC_1559	0.36736	0.330219	0.176773
INPP5B	INPP5B_P1	0.371797	0.334887	0.176641
NNT	NNT	0.136823	0.0513582	0.176419
ALDH3A2	ALDH3A2	0.225193	0.166063	0.175589
CYTH3	CYTH3	0.17525	0.0995832	0.175568
NTC	NTC_2514	0.151707	0.0698898	0.17531
RLBP1	RLBP1	0.13467	0.0504167	0.174724
NR1H4	NR1H4	0.0971167	0.0160048	0.174397
AMY2B	AMY2B	0.387337	0.355157	0.174139
YES1	YES1	0.239197	0.189003	0.173066
NTC	NTC_2151	0.242777	0.194208	0.172792
DYRK2	DYRK2	0.120527	0.0372148	0.172267
NTC	NTC_813	0.0999907	0.0190072	0.172092
NTC	NTC_889	0.58565	0.50838	0.172071
NTC	NTC_2489	0.444463	0.411886	0.171218
SGK3	SGK3_ENST00000345714.4	0.197997	0.136713	0.171107
CD52	CD52	0.19448	0.132577	0.170662
NTC	NTC_1029	0.252823	0.211577	0.170537
NTC	NTC_2113	0.297737	0.267691	0.170414
NTC	NTC_1716	0.4255	0.398069	0.170218
ESRRG	ESRRG_ENST00000361395.2,ENST00000366938.2,ENST00000487276.1	0.136203	0.0562891	0.170196
ADRBK2	ADRBK2	0.155473	0.0814877	0.169296
NPR2	NPR2	0.104357	0.0239452	0.169139
NTC	NTC_1143	0.130527	0.0507639	0.16896
FCGR3B	FCGR3B	0.122507	0.0417726	0.16895
NTC	NTC_963	0.663397	0.556614	0.168799
NTC	NTC_1000	0.223637	0.175946	0.168761
NTC	NTC_87	0.31307	0.289415	0.168582
NTC	NTC_1863	0.123468	0.0432972	0.168353
KRT8	KRT8_P2	0.113607	0.0330875	0.168176
RETSAT	RETSAT	0.113567	0.0330875	0.168117
PDF	PDF	0.111533	0.0311751	0.167991
PAM	PAM_ENST00000438793.3	0.356673	0.338881	0.16762
MMACHC	MMACHC	0.16528	0.0979622	0.166758
NTC	NTC_115	0.235733	0.19632	0.166672
IL5	IL5_P1	0.34201	0.326992	0.166033
CCBL2	CCBL2	0.349007	0.334887	0.165813
NTC	NTC_2481	0.168115	0.103332	0.165723
CASK	CASK	0.13338	0.0573212	0.165616
NTC	NTC_1836	0.451083	0.42955	0.165541
DUSP12	DUSP12	0.389637	0.376184	0.165439
NTC	NTC_1958	0.610927	0.536248	0.165338
KRT7	KRT7	0.32204	0.307788	0.164803
NTC	NTC_362	0.234553	0.198449	0.164739
PFN2	PFN2	0.126697	0.0504167	0.164379
NTC	NTC_1546	0.0771633	0.0074491	0.164196
PON1	PON1	0.244897	0.214199	0.163881
GAPDH	GAPDH_P2	0.289377	0.271663	0.163778
NTC	NTC_442	0.236203	0.202757	0.163695
NTC	NTC_1580	0.233737	0.200594	0.163074
NTC	NTC_229	0.40289	0.394659	0.162678
WNK2	WNK2	0.29571	0.282182	0.162484
SPEG	SPEG_P2	0.24249	0.214199	0.16227
NTC	NTC_2294	0.14477	0.0757524	0.16223
CLK1	CLK1	0.18307	0.130546	0.161877
NTC	NTC_1461	0.0868823	0.0138265	0.161539
IDH3A	IDH3A_P2	0.195533	0.14972	0.16126
LATS1	LATS1	0.192193	0.145283	0.161017
CHRNE	CHRNE	0.227557	0.197147	0.160475
NTC	NTC_1407	0.408077	0.404942	0.160214
NTC	NTC_1527	0.519727	0.492803	0.159726
NTC	NTC_1862	0.258651	0.242149	0.159307
BLK	BLK	0.270177	0.25806	0.158939
NTC	NTC_1410	0.180323	0.131955	0.158608
NTC	NTC_1766	0.159996	0.104635	0.156848
HTR2A	HTR2A	0.230137	0.2084	0.156746
GAPDHS	GAPDHS	0.145857	0.0843033	0.156673
MARCKS	MARCKS	0.442563	0.443737	0.156169
NTC	NTC_1880	0.143747	0.0820102	0.156128
NTC	NTC_572	0.396323	0.404942	0.155599
NTC	NTC_812	0.441213	0.443994	0.155582
NSF	NSF_ENST00000398238.4	0.213187	0.186345	0.155559
NTC	NTC_1175	0.16112	0.109978	0.154465
DUSP21	DUSP21	0.0828767	0.0137257	0.154355
NTC	NTC_156	0.297747	0.30358	0.154151
NTC	NTC_694	0.234797	0.220671	0.154086
NTC	NTC_1963	0.199443	0.170152	0.153404
SORD	SORD	0.0954333	0.0249527	0.152968
HSD17B7	HSD17B7_P2	0.216583	0.197147	0.152737
F5	F5	0.131653	0.0697471	0.152254
NTC	NTC_703	0.392967	0.411886	0.15138
B4GALT4	B4GALT4	0.111533	0.0442233	0.151055
NTC	NTC_444	0.09928	0.0306431	0.150277
SOAT2	SOAT2	0.326827	0.346958	0.15025
NTC	NTC_997	0.172823	0.135126	0.150229
NTC	NTC_2006	0.0921053	0.0234648	0.150093
NTC	NTC_1763	0.153013	0.104635	0.150003
NTC	NTC_1759	0.218933	0.207133	0.149696
NTC	NTC_1041	0.44911	0.464299	0.149644
NTC	NTC_297	0.158663	0.114125	0.149559
NTC	NTC_1156	0.234987	0.232428	0.148914
NAGLU	NAGLU	0.0839633	0.0170793	0.148408
BUB1	BUB1	0.13535	0.0801087	0.148387
MGAT1	MGAT1_P1	0.34847	0.376184	0.14796
ANKK1	ANKK1	0.30131	0.323091	0.147845
NTC	NTC_765	0.116303	0.0537339	0.147676
NTC	NTC_1277	0.502057	0.50838	0.14751
ERBB4	ERBB4	0.1747	0.143103	0.147508
NTC	NTC_1876	0.32485	0.351953	0.147324
MMP24	MMP24	0.32759	0.355157	0.147278
NTC	NTC_319	0.156677	0.115534	0.146852
NTC	NTC_2280	0.15013	0.105951	0.146361
GPX5	GPX5	0.147533	0.102055	0.14623
SLC12A1	SLC12A1_P1	0.113167	0.0513582	0.145916
MAST1	MAST1_P1	0.33936	0.371919	0.145773
CYSLTR1	CYSLTR1	0.106227	0.0425764	0.145619
VKORC1L1	VKORC1L1	0.290127	0.315379	0.145402
NTC	NTC_1549	0.325703	0.358326	0.145173
NTC	NTC_1256	0.259712	0.278409	0.144223
RXRG	RXRG	0.12302	0.0673363	0.144149
DGKK	DGKK	0.177563	0.154259	0.144137
PRKACB	PRKACB_ENST00000370685.3	0.33929	0.376184	0.144062
AXL	AXL	0.22112	0.223113	0.144054
NTC	NTC_2096	0.35308	0.391267	0.14389
NTC	NTC_641	0.192739	0.179889	0.14359
JAK2	JAK2	0.304963	0.338881	0.143319
TXNDC12	TXNDC12	0.19204	0.179819	0.143101
TLK2	TLK2	0.433317	0.467708	0.143005
NTC	NTC_668	0.274977	0.30358	0.142363
PRKACA	PRKACA	0.322967	0.363477	0.141951
NTC	NTC_2122	0.1289	0.0798793	0.141476
NTC	NTC_22	0.11028	0.0522313	0.141387
CTDSP2	CTDSP2	0.104213	0.0442233	0.141141
ACP1	ACP1	0.0936933	0.0311751	0.14112
NTC	NTC_748	0.365897	0.411886	0.140952
NTC	NTC_1910	0.237173	0.254697	0.140875
NTC	NTC_1464	0.259033	0.286637	0.140569
GABRA1	GABRA1	0.197183	0.194404	0.140255
NTC	NTC_2315	0.557887	0.560732	0.140166
NTC	NTC_588	0.164727	0.141644	0.13982
INPP5K	INPP5K	0.362314	0.411387	0.139762
NTC	NTC_1506	0.46473	0.500559	0.139672
NR1H2	NR1H2	0.171537	0.154259	0.139245
ATP6V1C1	ATP6V1C1	0.167407	0.147489	0.139155
NTC	NTC_935	0.17803	0.16637	0.138672
CHIA	CHIA	0.43598	0.482428	0.138017
GYG1	GYG1	0.328687	0.38048	0.137939
NTC	NTC_752	0.371088	0.425983	0.137528
NTC	NTC_276	0.209293	0.220671	0.13735
NTC	NTC_1512	0.396303	0.451318	0.13693
OAZ3	OAZ3_P1	0.10545	0.0504167	0.136813
AKAP13	AKAP13	0.14655	0.116996	0.13656
NTC	NTC_749	0.158855	0.138355	0.136457
PPP1R3F	PPP1R3F	0.09832	0.0409817	0.13641
NTC	NTC_1397	0.186667	0.185927	0.13639
CDK15	CDK15_ENST00000374598.4	0.49866	0.533261	0.136164
NTC	NTC_58	0.81439	0.681593	0.135575
NTC	NTC_1095	0.323648	0.381197	0.13556
NTC	NTC_1838	0.367421	0.42955	0.134838
SLC12A6	SLC12A6_P1	0.17423	0.168504	0.134748
NTC	NTC_472	0.21869	0.242149	0.134695
SLC25A20	SLC25A20	0.21233	0.232289	0.134611
NTC	NTC_667	0.295257	0.350371	0.134481
NTC	NTC_1315	0.0779807	0.0190072	0.134211
BDH1	BDH1_P2	0.236957	0.271663	0.13411
PTPRD	PTPRD_ENST00000381196.4	0.25861	0.304039	0.13372
NTC	NTC_1085	0.156507	0.139992	0.13364
NTC	NTC_1962	0.167887	0.160815	0.133247
NTC	NTC_1308	0.295153	0.355131	0.132704
NTC	NTC_2138	0.248283	0.292212	0.132658
NTC	NTC_1529	0.143706	0.119844	0.132408
DPH5	DPH5	0.22718	0.261416	0.132371
BACE1	BACE1	0.09425	0.0394378	0.132335
UPP1	UPP1	0.113627	0.068533	0.132273
NTC	NTC_1455	0.253157	0.300711	0.13211
LEPREL2	LEPREL2	0.19889	0.217141	0.131915
NTC	NTC_2218	0.13167	0.100764	0.131235
GALK2	GALK2_P2	0.09646	0.0442233	0.130641
NTC	NTC_2223	0.284157	0.347221	0.13054
PPP1R1A	PPP1R1A	0.220863	0.25806	0.129929
NTC	NTC_1521	0.324667	0.398069	0.12988
NTC	NTC_399	0.387737	0.462432	0.129873
CDK19	CDK19	0.11919	0.0814877	0.129787
NTC	NTC_2252	0.113217	0.0718011	0.129505
UQCR10	UQCR10	0.101683	0.0532854	0.129483
ADRA2A	ADRA2A	0.331433	0.406883	0.129435
GSTA4	GSTA4_P2	0.10227	0.0542714	0.129415
GABBR2	GABBR2	0.0736	0.0174513	0.129402
CDC42BPB	CDC42BPB	0.134153	0.109764	0.128726
FGA	FGA	0.36455	0.443737	0.12864
NTC	NTC_2448	0.237047	0.286637	0.128638
KDM5D	KDM5D	0.133077	0.108012	0.128622
NTC	NTC_2360	0.123797	0.0921766	0.128176
VRK3	VRK3	0.53445	0.575792	0.128126
RFK	RFK	0.353583	0.434349	0.128054
TRAPPC6A	TRAPPC6A	0.18151	0.197147	0.128003
CP	CP	0.0759633	0.0206916	0.127938
NTC	NTC_1674	0.456103	0.524211	0.127934
NDUFC2	NDUFC2	0.331623	0.411387	0.127923
NTC	NTC_2401	0.105174	0.0609495	0.12779
SDF2	SDF2	0.122177	0.0901707	0.127667
NTC	NTC_924	0.408141	0.487028	0.127522
HEXB	HEXB	0.158037	0.156567	0.127267
NTC	NTC_633	0.32008	0.401497	0.126853
NTC	NTC_1071	0.30216	0.381197	0.12656
NTC	NTC_1637	0.0743783	0.0199643	0.126424
NTC	NTC_2407	0.393433	0.477485	0.126308
PTK7	PTK7	0.10445	0.0627202	0.125611
NTC	NTC_2305	0.491213	0.556614	0.124987
NEK2	NEK2	0.2905	0.371919	0.124785
NTC	NTC_2383	0.80172	0.699648	0.124363
NTC	NTC_1490	0.116857	0.0864104	0.124269
PPP2R2D	PPP2R2D	0.0967133	0.0523144	0.123926
ESRRG	ESRRG_ENST00000366940.2,ENST00000493603.1	0.348343	0.443737	0.122921
NTC	NTC_95	0.201007	0.244623	0.122916
NTC	NTC_988	0.18336	0.213825	0.122841
NTC	NTC_915	0.549773	0.598443	0.122587
TRPM8	TRPM8	0.139543	0.132577	0.122454
NTC	NTC_101	0.441443	0.528208	0.122366
AKAP12	AKAP12_P1	0.14051	0.136713	0.121427
NTC	NTC_1335	0.48434	0.562796	0.120915
GRM7	GRM7_P1	0.180777	0.217141	0.119902
DUSP18	DUSP18	0.28873	0.384806	0.119753
NTC	NTC_1615	0.277697	0.371287	0.11949
NTC	NTC_313	0.165607	0.190034	0.11943
ADORA3	ADORA3_P1	0.29431	0.393547	0.119196
NGF	NGF	0.177523	0.214199	0.118796
MAP2K6	MAP2K6	0.183947	0.226142	0.118759
NTC	NTC_745	0.444023	0.540291	0.11872
ALDH4A1	ALDH4A1	0.2796	0.376184	0.118718
INPP4B	INPP4B_P2	0.11932	0.101226	0.118689
CD3G	CD3G	0.289397	0.389162	0.118615
STK33	STK33	0.142393	0.147489	0.118363
NTC	NTC_469	0.136497	0.136733	0.11795
NTC	NTC_695	0.44564	0.544349	0.117704
CERKL	CERKL_P1	0.05517	0.00739182	0.117581
ENPP2	ENPP2	0.473943	0.565011	0.117511
NTC	NTC_2554	0.37389	0.485111	0.117461
TTK	TTK	0.1101	0.0857404	0.117456
NTC	NTC_2098	0.49847	0.581541	0.11735
NTC	NTC_298	0.426483	0.53222	0.116818
CDKL5	CDKL5	0.139403	0.145283	0.11679
NTC	NTC_1553	0.139043	0.144993	0.116609
NTC	NTC_1103	0.455197	0.55456	0.116554
PTK6	PTK6	0.0718967	0.0239452	0.116529
KIT	KIT	0.0755767	0.0287734	0.116464
NTC	NTC_2169	0.191797	0.247115	0.11644
NTC	NTC_1688	0.52186	0.598443	0.116363
NTC	NTC_1292	0.622267	0.650436	0.116236
NTC	NTC_1997	0.406631	0.520229	0.115404
NTC	NTC_2515	0.270583	0.374572	0.115394
SLC16A6	SLC16A6	0.0757233	0.0299536	0.115368
PRKRIR	PRKRIR	0.175463	0.220112	0.115342
DBI	DBI_P1	0.207713	0.278645	0.11527
NTC	NTC_256	0.166197	0.202757	0.115178
NTC	NTC_1031	0.20244	0.270344	0.115003
NTC	NTC_1237	0.58672	0.637264	0.11481
CA14	CA14	0.123167	0.116996	0.11477
NTC	NTC_611	0.665907	0.672633	0.114684
SFTPA1	SFTPA1_ENST00000372308.3,ENST00000398636.3,ENST00000428376.2	0.12957	0.130546	0.114571
PGLYRP3	PGLYRP3_ENST00000290722.1	0.08769	0.0494898	0.114478
WDSUB1	WDSUB1	0.126487	0.124597	0.114406
SUCLG2	SUCLG2	0.0712367	0.0249527	0.114184
NTC	NTC_1869	0.28796	0.401497	0.114124
NTC	NTC_655	0.094607	0.0622267	0.114098
NTC	NTC_392	0.301439	0.418899	0.113911
AKT1	AKT1	0.154787	0.183714	0.113901
NTC	NTC_1365	0.181502	0.237253	0.1134
AURKB	AURKB	0.11383	0.101226	0.113228
CHRNB3	CHRNB3	0.12891	0.132577	0.113123
NTC	NTC_1739	0.333777	0.458711	0.11297
SLC12A5	SLC12A5_P1	0.2923	0.411387	0.112754
CYP3A5	CYP3A5	0.132227	0.140948	0.112517
ADORA2A	ADORA2A	0.0608333	0.0143456	0.112133
ADH1B	ADH1B	0.0774333	0.0357929	0.111984
NTC	NTC_985	0.174177	0.227673	0.111941
NTC	NTC_2455	0.15783	0.19632	0.111591
NTC	NTC_1306	0.16236	0.207133	0.111014
ACP2	ACP2	0.297673	0.425077	0.110595
HIBADH	HIBADH	0.230117	0.330925	0.110518
LARS2	LARS2	0.165153	0.214199	0.110518
QPRT	QPRT_P1	0.12766	0.136713	0.110322
TAF1L	TAF1L	0.324401	0.458035	0.110005
NTC	NTC_774	0.216923	0.312296	0.10964
NMT2	NMT2	0.166527	0.220112	0.109467
NTC	NTC_1076	0.48956	0.598443	0.109161
NTC	NTC_893	0.47509	0.589964	0.108879
FCER1G	FCER1G	0.239077	0.351042	0.108694
HNMT	HNMT	0.27811	0.406883	0.10861
NTC	NTC_1724	0.307613	0.443994	0.108472
NTC	NTC_1865	0.2495	0.36802	0.108315
SLC7A8	SLC7A8	0.298317	0.434349	0.108039
MTMR3	MTMR3	0.37784	0.517732	0.108023
NTC	NTC_2425	0.22801	0.336338	0.1079
NTC	NTC_81	0.223143	0.3287	0.107823
PTPRB	PTPRB	0.06264	0.0190111	0.107803
NTC	NTC_1208	0.153453	0.198449	0.107778
PHKG2	PHKG2	0.214763	0.315379	0.107632
KCNE1	KCNE1	0.0980433	0.0801087	0.107487
NTC	NTC_2117	0.234937	0.348794	0.107467
KCNH6	KCNH6	0.11696	0.120749	0.107383
PPIG	PPIG	0.471357	0.592144	0.107268
NTC	NTC_746	0.329447	0.473697	0.106905
NTC	NTC_1066	0.48589	0.602703	0.106846
MTRR	MTRR	0.616393	0.671116	0.106761
MAGI2	MAGI2	0.184987	0.264801	0.106752
CDK16	CDK16	0.09932	0.0843033	0.106685
NTC	NTC_304	0.150643	0.19632	0.10651
NTC	NTC_1312	0.434347	0.569012	0.106362
NTC	NTC_1600	0.783207	0.731652	0.106278
B4GALT1	B4GALT1	0.16917	0.235407	0.106269
CA5A	CA5A	0.05662	0.0134247	0.105998
NTC	NTC_352	0.359987	0.50838	0.105768
TAS1R2	TAS1R2_ENST00000375371.3	0.08782	0.0627202	0.105612
NTC	NTC_2353	0.24736	0.374572	0.10549
PRX	PRX	0.331057	0.482428	0.104802
JAK1	JAK1	0.116627	0.126556	0.104698
NTC	NTC_1918	0.427497	0.569012	0.104685
NR1I2	NR1I2	0.306923	0.458035	0.104078
NTC	NTC_2416	0.832057	0.750156	0.103881
NTC	NTC_700	0.167267	0.239692	0.103763
NTC	NTC_222	0.191123	0.286637	0.103717
NTC	NTC_1902	0.161367	0.227673	0.103709
CTSS	CTSS	0.281953	0.429699	0.103431
GSTO2	GSTO2	0.284233	0.434349	0.102938
ALK	ALK	0.10416	0.102889	0.102871
PANX1	PANX1	0.236687	0.367683	0.102847
NTC	NTC_1276	0.388653	0.544349	0.102652
BRD4	BRD4_ENST00000263377.2,ENST00000371835.4	0.0596533	0.0194197	0.102112
NTC	NTC_1706	0.177007	0.267691	0.101313
DCPS	DCPS	0.118077	0.138818	0.101257
PYCR2	PYCR2	0.14865	0.2084	0.101246
NTC	NTC_2204	0.08359	0.0626575	0.100561
GAD1	GAD1	0.0606367	0.0220355	0.100467
NTC	NTC_1459	0.26309	0.415384	0.100382
SUCNR1	SUCNR1	0.233607	0.371919	0.100346
NTC	NTC_381	0.295715	0.458711	0.100088
NTC	NTC_1585	0.275247	0.433135	0.100018
ERBB3	ERBB3	0.18735	0.292974	0.0998897
NTC	NTC_704	0.103371	0.108622	0.0996578
NTC	NTC_2174	0.193627	0.306467	0.0994498
NTC	NTC_1805	0.471667	0.615565	0.0993925
NTC	NTC_2449	0.287613	0.451318	0.0993753
NDUFB5	NDUFB5	0.157953	0.235407	0.0992232
NTC	NTC_902	0.237693	0.384536	0.0986578
NTC	NTC_944	0.13572	0.187972	0.0985201
NTC	NTC_1588	0.23059	0.374572	0.0983384
NTC	NTC_585	0.164313	0.252152	0.0983148
NTC	NTC_1320	0.344512	0.520229	0.0977743
NTC	NTC_403	0.158467	0.242149	0.0976024
NTC	NTC_1424	0.205649	0.336338	0.097318
NADK	NADK_P1	0.0577633	0.0206916	0.0972854
NTC	NTC_1532	0.45508	0.611264	0.0972829
NTC	NTC_2065	0.234073	0.384536	0.0971553
NTC	NTC_1769	0.101713	0.111346	0.0969657
NTC	NTC_1280	0.15485	0.237253	0.0967484
NTC	NTC_805	0.09336	0.0921766	0.096663
CINP	CINP	0.0886367	0.0814877	0.0965172
NTC	NTC_1873	0.351043	0.53222	0.0961538
NTC	NTC_1608	0.24939	0.411886	0.0960709
DPEP1	DPEP1_P1	0.28239	0.458035	0.0957589
NTC	NTC_476	0.155267	0.242149	0.0956315
WARS2	WARS2	0.0760033	0.0552726	0.0955735
NTC	NTC_2072	0.40493	0.581541	0.0953286
GUCY2F	GUCY2F	0.0737833	0.0513582	0.0951355
NTRK2	NTRK2	0.337233	0.522882	0.0949636
NAGS	NAGS_P2	0.28383	0.462857	0.0949562
NTC	NTC_1505	0.29539	0.477485	0.094832
CD247	CD247	0.189077	0.315379	0.0947591
FCRL2	FCRL2	0.0502867	0.0131295	0.094627
NTC	NTC_1679	0.412563	0.589964	0.094549
NTC	NTC_2332	0.461253	0.624206	0.0944058
GATM	GATM_P2	0.114277	0.14972	0.0942463
MMAB	MMAB	0.17833	0.296632	0.0941194
NTC	NTC_1111	0.233773	0.396362	0.0939555
NTC	NTC_601	0.326903	0.516264	0.0938632
B4GALT2	B4GALT2	0.26117	0.439029	0.0933701
NTC	NTC_83	0.240813	0.411886	0.0927669
NTC	NTC_1936	0.169367	0.283876	0.0926218
NTC	NTC_837	0.17886	0.30358	0.0926007
NTC	NTC_843	0.178543	0.30358	0.0924367
NTC	NTC_295	0.0973833	0.112729	0.092316
GABRG3	GABRG3	0.0803	0.0709788	0.0922543
NTC	NTC_2269	0.0686467	0.0458973	0.0918638
FPR1	FPR1	0.346523	0.543743	0.0916922
NTC	NTC_2276	0.8403	0.77818	0.0915254
SCN4A	SCN4A	0.190547	0.330925	0.091514
NTC	NTC_986	0.38333	0.57735	0.0914475
NTC	NTC_1625	0.146033	0.237253	0.0912398
NTC	NTC_1252	0.272317	0.462432	0.091213
NTC	NTC_1735	0.19268	0.336338	0.0911808
NTC	NTC_1478	0.168953	0.289415	0.0909778
NTC	NTC_1278	0.31651	0.516264	0.090879
MAP4K4	MAP4K4	0.30392	0.50244	0.0908466
NTC	NTC_1933	0.453817	0.632899	0.0901579
NTC	NTC_315	0.259153	0.449481	0.0900011
NTC	NTC_1272	0.122132	0.183898	0.089819
SIRPD	SIRPD	0.32379	0.528059	0.0897928
IFNGR2	IFNGR2	0.188713	0.334887	0.0896579
NTC	NTC_232	0.314157	0.520229	0.0891593
TFF2	TFF2	0.10809	0.14972	0.0891441
NTC	NTC_76	0.18984	0.339425	0.0890836
NTC	NTC_2239	0.3875	0.589964	0.0888051
NTC	NTC_567	0.48558	0.657064	0.0885661
NTC	NTC_1038	0.158197	0.275703	0.0885204
NTC	NTC_1044	0.360723	0.569012	0.0883334
CLPS	CLPS	0.19632	0.355157	0.0882614
TUBA8	TUBA8	0.137853	0.229201	0.0881962
TWF1	TWF1	0.0885733	0.101226	0.0881048
NTC	NTC_1666	0.341923	0.552511	0.0880997
NTC	NTC_1603	0.556363	0.695118	0.0878728
NTC	NTC_2199	0.16703	0.29786	0.0878558
NUDT9	NUDT9	0.2276	0.411387	0.0877965
NTC	NTC_2104	0.06035	0.0351554	0.0877494
PCYT1A	PCYT1A	0.12769	0.205544	0.0877351
NTC	NTC_1344	0.27024	0.473697	0.0876927
NTC	NTC_2388	0.15199	0.265057	0.0876468
FGFR2	FGFR2	0.161903	0.289346	0.0871983
NTC	NTC_2042	0.1795	0.327186	0.0870943
PGGT1B	PGGT1B	0.0590467	0.0337469	0.0869029
GABRB2	GABRB2	0.115947	0.178535	0.0867603
GATM	GATM_P1	0.298513	0.512608	0.086633
PCYT1B	PCYT1B	0.135313	0.229201	0.0865712
NTC	NTC_1400	0.29797	0.512314	0.0865496
NTC	NTC_877	0.278527	0.488949	0.0865484
NTC	NTC_816	0.250287	0.451318	0.0864783
NTC	NTC_2004	0.11074	0.16637	0.0862582
NTC	NTC_850	0.07386	0.0680204	0.0862213
NTC	NTC_527	0.13594	0.232428	0.0861467
NTC	NTC_819	0.453617	0.646033	0.0860716
DLAT	DLAT	0.12392	0.202717	0.0858903
NTC	NTC_2049	0.445087	0.641642	0.0857713
NDUFS6	NDUFS6	0.120467	0.194404	0.0856873
PRKCD	PRKCD	0.313363	0.533261	0.085567
NTC	NTC_1648	0.163617	0.300711	0.0853835
NTC	NTC_114	0.203347	0.381197	0.0851719
NTC	NTC_2550	0.310287	0.53222	0.0849902
GABRQ	GABRQ	0.114297	0.18111	0.0848146
NTC	NTC_742	0.06614	0.0522313	0.0847961
CSNK2B	CSNK2B	0.113547	0.18111	0.0842581
MAPKBP1	MAPKBP1	0.31817	0.543743	0.0841897
NTC	NTC_730	0.605923	0.72705	0.0838815
NTC	NTC_447	0.97736	0.820752	0.0838459
PIK3CG	PIK3CG	0.17636	0.334887	0.0837888
NRGN	NRGN	0.0894033	0.116996	0.0833088
KAT2A	KAT2A	0.09271	0.126556	0.0832275
ADC	ADC	0.14402	0.264801	0.0831111
SLC22A8	SLC22A8	0.0991367	0.145283	0.0830551
NTC	NTC_2031	0.140697	0.25726	0.0829586
NTC	NTC_657	0.138283	0.252152	0.0827401
NTC	NTC_786	0.280203	0.50838	0.0823271
NTC	NTC_1401	0.39451	0.619879	0.0819371
NTC	NTC_2053	0.405867	0.628546	0.0818483
MAPK8IP1	MAPK8IP1_P2	0.23162	0.443737	0.0817327
NTC	NTC_384	0.196643	0.384536	0.0816195
NTC	NTC_120	0.182247	0.358326	0.0812313
CPB1	CPB1	0.077	0.0886739	0.0810197
HS3ST1	HS3ST1	0.0553333	0.0344175	0.0809649
LCTL	LCTL	0.175607	0.346958	0.0807304
PANK1	PANK1_P2	0.10601	0.173465	0.0806512
NTC	NTC_1901	0.16877	0.333269	0.0805378
NTC	NTC_382	0.105357	0.172067	0.0805243
NTC	NTC_801	0.350473	0.589964	0.0803196
CAPNS1	CAPNS1	0.0964933	0.147489	0.0802092
NTC	NTC_1266	0.0720803	0.0777935	0.0799412
NTC	NTC_538	0.44901	0.663719	0.079931
NTC	NTC_259	0.160547	0.318198	0.0798403
NTC	NTC_669	0.25124	0.48129	0.0797921
NTC	NTC_1773	0.419517	0.646033	0.0796012
NTC	NTC_216	0.36559	0.606977	0.0792701
NTC	NTC_1909	0.307313	0.552511	0.0791821
NTC	NTC_2499	0.0784233	0.0994998	0.0785941
SUCLG1	SUCLG1	0.159593	0.323091	0.0783086
NTC	NTC_1891	0.282447	0.528208	0.0782929
NTC	NTC_178	0.110567	0.19632	0.0781746
CHRND	CHRND	0.09234	0.143103	0.0779673
EPN1	EPN1	0.27539	0.522882	0.0775488
NTC	NTC_162	0.15958	0.327186	0.077429
CACNA1A	CACNA1A	0.136793	0.271663	0.0774209
NTC	NTC_2205	0.315617	0.569012	0.0772877
SSTR5	SSTR5_P2	0.285493	0.538489	0.0767471
NTC	NTC_1326	0.37291	0.624206	0.0763243
SPTLC3	SPTLC3	0.164067	0.342904	0.0762627
NTC	NTC_1271	0.19038	0.398069	0.0761599
BAIAP2L1	BAIAP2L1	0.0515967	0.0334158	0.0761592
SRPK2	SRPK2_P2	0.240473	0.482428	0.0761261
SELE	SELE	0.282653	0.538489	0.0759837
LAT	LAT	0.31642	0.575792	0.0758567
CALR	CALR	0.114321	0.217141	0.0758243
MTFMT	MTFMT	0.0628267	0.0627202	0.0755549
NTC	NTC_1924	0.136973	0.281133	0.0754843
ART1	ART1	0.0543	0.0417726	0.0748856
NTC	NTC_2414	0.348707	0.611264	0.0745434
NTC	NTC_681	0.136007	0.283876	0.0743782
CDK5R2	CDK5R2	0.14218	0.30032	0.074277
APOH	APOH_P1	0.089981	0.14972	0.0742092
NTC	NTC_118	0.17327	0.374572	0.0738934
APRT	APRT	0.3767	0.636758	0.073843
NTC	NTC_2136	0.297373	0.564865	0.0737651
NTC	NTC_1059	0.279147	0.544349	0.0737289
SYK	SYK_P2	0.08204	0.126556	0.0736488
NTC	NTC_0	0.242007	0.496673	0.073553
GBA	GBA_P1	0.106088	0.202717	0.0735305
NTC	NTC_2366	0.0741233	0.102041	0.0734728
PRKX	PRKX	0.0765633	0.109764	0.0734657
KCNN3	KCNN3	0.286533	0.554327	0.0734196
CD209	CD209	0.0443333	0.0225001	0.0730532
NTC	NTC_1664	0.26947	0.536248	0.0729279
NTC	NTC_823	0.537197	0.731652	0.0728952
NTC	NTC_514	0.242207	0.500559	0.0727939
PTPN7	PTPN7	0.131987	0.282182	0.0725228
PRDX6	PRDX6	0.192687	0.420484	0.0724984
NTC	NTC_803	0.243877	0.504461	0.0724733
PPIF	PPIF	0.0485767	0.0324392	0.0723273
NTC	NTC_2115	0.24579	0.50838	0.072216
TPTE2	TPTE2_ENST00000382977.4	0.26771	0.538489	0.0719666
KHK	KHK	0.198673	0.434349	0.0719517
NTC	NTC_2494	0.188293	0.415384	0.0718434
NTC	NTC_334	0.19957	0.436738	0.0718012
PKM	PKM_P2	0.0555733	0.0513582	0.0716557
NARS	NARS	0.109733	0.223113	0.0714886
DAPK2	DAPK2	0.331307	0.608706	0.0714271
DECR1	DECR1	0.0961633	0.18111	0.0713586
NTC	NTC_1441	0.176147	0.394659	0.0711241
NTC	NTC_1523	0.18098	0.404942	0.071054
NTC	NTC_1607	0.265677	0.540291	0.0710346
CAMLG	CAMLG	0.14622	0.326992	0.0709843
NTC	NTC_2440	0.107403	0.218372	0.0709726
NTC	NTC_261	0.0479873	0.0333373	0.0708806
NTC	NTC_2301	0.0809433	0.133533	0.0707778
NTC	NTC_697	0.490903	0.717875	0.0706661
FTH1	FTH1	0.39063	0.659582	0.070599
TXK	TXK_P1	0.0942767	0.178535	0.0705451
DUSP8	DUSP8	0.30419	0.58667	0.0704523
REG1A	REG1A	0.0850333	0.14972	0.0701288
TAB1	TAB1_ENST00000216160.6	0.170887	0.389162	0.0700413
NTC	NTC_85	0.206587	0.458711	0.0699215
IDE	IDE	0.11006	0.232289	0.0697748
NTC	NTC_753	0.07441	0.115534	0.0697438
TNIK	TNIK	0.0394367	0.0170793	0.0697055
NTC	NTC_855	0.52407	0.736264	0.0696838
PRSS1	PRSS1_P2	0.439477	0.694416	0.0696045
NTC	NTC_2474	0.167413	0.384536	0.0694872
RET	RET_P1	0.08622	0.156567	0.0694329
NTC	NTC_2111	0.173433	0.398069	0.0693805
NTC	NTC_631	0.19404	0.440357	0.0691161
NTC	NTC_516	0.23787	0.512314	0.0690927
GPX6	GPX6_ENST00000361902.1	0.0871533	0.161263	0.0690661
KIF5B	KIF5B	0.31972	0.608706	0.0689291
EPHA1	EPHA1	0.12296	0.275139	0.0689127
NTC	NTC_7	0.169077	0.391267	0.0689033
NTC	NTC_138	0.40685	0.677107	0.068897
NTC	NTC_2012	0.07757	0.130391	0.0686302
NTC	NTC_2327	0.21606	0.48129	0.0686192
NTC	NTC_255	0.22569	0.496673	0.0685939
NTC	NTC_1028	0.33506	0.624206	0.0685775
NTC	NTC_2496	0.160443	0.374572	0.0684233
NTC	NTC_1325	0.224627	0.496673	0.0682707
PTGR2	PTGR2	0.0745533	0.122661	0.0679399
GLS	GLS	0.0898133	0.175986	0.0677661
NTC	NTC_1157	0.10395	0.222988	0.0677462
PTPN11	PTPN11	0.10952	0.241731	0.0675375
NTC	NTC_1563	0.106373	0.234832	0.0669347
NTC	NTC_1480	0.0939867	0.194208	0.0668934
NTC	NTC_609	0.231957	0.516264	0.0666013
NTC	NTC_2202	0.0743867	0.127307	0.0665871
NTC	NTC_1253	0.0998033	0.216089	0.0664058
NTC	NTC_134	0.08518	0.16637	0.0663489
NTC	NTC_227	0.211167	0.485111	0.0663398
NTC	NTC_1788	0.137568	0.330219	0.0661975
NTC	NTC_1133	0.343087	0.641642	0.0661152
NTC	NTC_262	0.21931	0.500559	0.0659125
PTH1R	PTH1R	0.0805167	0.151976	0.0658806
NTC	NTC_2426	0.142103	0.345653	0.0655607
NTC	NTC_146	0.15651	0.381197	0.0655544
NTC	NTC_2144	0.103327	0.232428	0.0654793
NTC	NTC_1074	0.155897	0.381197	0.0652975
CTDNEP1	CTDNEP1	0.211773	0.492379	0.0651627
PAM	PAM_ENST00000304400.7	0.0730767	0.128539	0.0651088
NTC	NTC_137	0.208573	0.488949	0.0648114
NTC	NTC_2424	0.256743	0.560732	0.0645054
PPTC7	PPTC7	0.138497	0.342904	0.064377
NTC	NTC_1800	0.473913	0.731652	0.0643079
NTC	NTC_1575	0.159243	0.394659	0.0642989
NTC	NTC_1502	0.320803	0.63072	0.064213
NTC	NTC_553	0.150087	0.374572	0.0640066
NTC	NTC_2014	0.371203	0.672633	0.0639294
NTC	NTC_2459	0.114793	0.278409	0.0637467
GUSB	GUSB	0.157133	0.393547	0.0636394
NTC	NTC_2175	0.27396	0.585745	0.0636385
NTC	NTC_1485	0.369307	0.672633	0.0636027
CACNB4	CACNB4_ENST00000360283.6,ENST00000534999.1	0.24822	0.554327	0.0636024
NTC	NTC_239	0.249877	0.556614	0.0635801
AKAP4	AKAP4	0.0665367	0.111538	0.0633814
NTC	NTC_281	0.11125	0.270344	0.0631993
KRT12	KRT12	0.0465233	0.0442233	0.0630088
NTC	NTC_1360	0.171507	0.42955	0.0629405
NMRAL1	NMRAL1	0.0610767	0.0932252	0.0629375
GRIA2	GRIA2	0.122957	0.307788	0.0629228
NTC	NTC_1931	0.07444	0.144993	0.0624294
NTC	NTC_1683	0.433083	0.717875	0.0623428
PPP1R7	PPP1R7	0.173027	0.439029	0.0618582
NTC	NTC_2008	0.0753013	0.151871	0.061636
NTC	NTC_2501	0.279833	0.602703	0.0615344
NTC	NTC_2328	0.1173	0.300711	0.0612131
NTC	NTC_1062	0.186183	0.469926	0.0610627
LTC4S	LTC4S	0.135677	0.355157	0.0609974
NTC	NTC_833	0.36547	0.681593	0.0608415
NTC	NTC_1570	0.168967	0.436738	0.0607907
NTC	NTC_1894	0.06432	0.114125	0.0606294
NTC	NTC_932	0.194863	0.488949	0.0605512
NTC	NTC_1402	0.151217	0.398069	0.060493
AADACL2	AADACL2	0.28581	0.614272	0.0604886
PHYH	PHYH	0.34792	0.671116	0.0602605
NTC	NTC_1368	0.227797	0.544349	0.0601662
NTC	NTC_2170	0.277443	0.606977	0.0601574
NTC	NTC_363	0.111697	0.289415	0.0601463
NTC	NTC_1647	0.0342663	0.0180905	0.0597108
NTC	NTC_411	0.0747333	0.158995	0.0596832
B4GALT3	B4GALT3	0.142207	0.38048	0.0596796
NTC	NTC_2307	0.112897	0.296441	0.0596165
DYRK3	DYRK3	0.150401	0.402408	0.0594585
NTC	NTC_63	0.136943	0.36802	0.059451
NTC	NTC_1947	0.12859	0.345653	0.0593262
NTC	NTC_869	0.1787	0.466171	0.059231
NTC	NTC_1854	0.0720967	0.151871	0.0590129
NTC	NTC_2508	0.416613	0.722457	0.0588207
NTC	NTC_503	0.103383	0.270344	0.0587304
NTC	NTC_1780	0.278543	0.615565	0.0586964
NTC	NTC_821	0.352193	0.681593	0.0586313
AKAP14	AKAP14	0.07163	0.151976	0.0586094
NTC	NTC_1323	0.12065	0.327186	0.05854
NTC	NTC_1350	0.0493567	0.0652935	0.0584941
NTC	NTC_693	0.235757	0.564865	0.0584807
NTC	NTC_1681	0.130597	0.358326	0.0582098
NTC	NTC_2102	0.152517	0.415384	0.0581928
PPP1R42	PPP1R42	0.181237	0.477493	0.0581829
NTC	NTC_1913	0.24668	0.581541	0.0580734
NTC	NTC_732	0.211843	0.53222	0.0580257
NTC	NTC_847	0.13484	0.371287	0.0580203
NTC	NTC_266	0.239473	0.573174	0.057884
NTC	NTC_2359	0.18103	0.479386	0.0578056
PSTPIP1	PSTPIP1	0.157537	0.429699	0.0577901
NPSR1	NPSR1	0.433533	0.735882	0.0577432
NTC	NTC_2537	0.27775	0.619879	0.0576868
NTC	NTC_842	0.181453	0.48129	0.0576283
ETNK1	ETNK1	0.0631867	0.122661	0.0575816
NTC	NTC_1093	0.175113	0.469926	0.0574321
NTC	NTC_1182	0.0496733	0.0698898	0.0574018
GLA	GLA	0.0444467	0.0513582	0.0573091
NTC	NTC_1652	0.181997	0.485111	0.0571758
LIMK1	LIMK1_P1	0.0971267	0.25806	0.0571376
NTC	NTC_502	0.3669	0.699648	0.0569136
PDXK	PDXK	0.268803	0.614272	0.0568893
NTC	NTC_579	0.241347	0.581541	0.0568178
NTC	NTC_2225	0.37945	0.708741	0.0567325
NTC	NTC_435	0.20217	0.524211	0.0567075
NTC	NTC_2529	0.154363	0.42955	0.0566492
NTC	NTC_640	0.0617567	0.121309	0.0565758
NTC	NTC_1363	0.293347	0.641642	0.0565299
DHCR7	DHCR7	0.0550733	0.0947834	0.0563548
RIPK2	RIPK2	0.112393	0.315379	0.0563279
NTC	NTC_1845	0.169827	0.466171	0.0562899
NTC	NTC_776	0.332393	0.677107	0.0562883
CYGB	CYGB	0.163757	0.45324	0.0562785
NTC	NTC_174	0.0704333	0.158995	0.0562491
NTC	NTC_1816	0.223133	0.560732	0.056061
NTC	NTC_427	0.134843	0.384536	0.0559685
NTC	NTC_1430	0.25741	0.606977	0.0558136
NTC	NTC_338	0.264787	0.615565	0.0557975
NTC	NTC_802	0.511977	0.77818	0.0557645
NTC	NTC_2540	0.127233	0.364771	0.0557257
UGT1A9	UGT1A9	0.10034	0.278645	0.0556835
NTC	NTC_2520	0.445927	0.750156	0.0556733
DAPP1	DAPP1	0.07223	0.170971	0.055406
ACSL1	ACSL1	0.10674	0.304039	0.0551921
NTC	NTC_2152	0.07219	0.172067	0.055175
NTC	NTC_1338	0.368003	0.708741	0.0550211
NTC	NTC_422	0.06974	0.162651	0.0550069
NTC	NTC_415	0.108823	0.312296	0.0550029
NTC	NTC_2181	0.297527	0.654852	0.0547024
NTC	NTC_453	0.0941	0.26244	0.0546693
TNK2	TNK2_P1	0.139983	0.406883	0.0546678
NTC	NTC_1246	0.33362	0.68609	0.0545864
NTC	NTC_955	0.10058	0.286637	0.0545816
NTC	NTC_264	0.06504	0.144993	0.054546
NTC	NTC_1020	0.237917	0.589964	0.0545244
PMP2	PMP2	0.119897	0.351042	0.0545099
NTC	NTC_167	0.44437	0.754805	0.0542866
CHRNA9	CHRNA9	0.06427	0.143103	0.0542664
NTC	NTC_2445	0.0873567	0.239692	0.0541914
NTC	NTC_2190	0.304023	0.663719	0.054121
NTC	NTC_978	0.0805033	0.213825	0.0539326
NTC	NTC_1677	0.0583733	0.119844	0.0537842
MTMR10	MTMR10	0.187903	0.517732	0.0537207
NAGS	NAGS_P1	0.0741723	0.189003	0.053666
RBP3	RBP3	0.21611	0.565011	0.053583
NTC	NTC_1037	0.13755	0.408405	0.0534944
NTC	NTC_787	0.09341	0.267691	0.0534647
NTC	NTC_692	0.0967967	0.281133	0.0533434
CHM	CHM	0.445443	0.759936	0.0531072
NTC	NTC_1316	0.439447	0.757132	0.0530975
ASPA	ASPA	0.0955195	0.278645	0.0530084
MYO3B	MYO3B	0.0874067	0.248173	0.0529025
NTC	NTC_1331	0.192923	0.53222	0.0528434
MMP27	MMP27	0.159897	0.467708	0.0527699
GRM4	GRM4_P1	0.0904133	0.261416	0.052681
NTC	NTC_1324	0.124527	0.377876	0.0526313
ASRGL1	ASRGL1	0.303193	0.671116	0.0525138
NTC	NTC_754	0.411337	0.745516	0.0524632
AKAP3	AKAP3_P1	0.12309	0.376184	0.0522639
NTC	NTC_2372	0.11115	0.339425	0.0521578
NTC	NTC_718	0.155593	0.462432	0.0521163
NTC	NTC_25	0.04947	0.0886809	0.0520508
NTC	NTC_1825	0.07711	0.211577	0.0520131
NTC	NTC_1545	0.09544	0.285254	0.0519927
FRK	FRK	0.0864533	0.251439	0.0518346
NTC	NTC_2168	0.397657	0.740885	0.0517944
AK7	AK7	0.0341767	0.0305591	0.0517728
PARK7	PARK7	0.148387	0.448475	0.0516775
MASP2	MASP2	0.191693	0.538489	0.0515315
NTC	NTC_518	0.08789	0.259841	0.0514413
NTC	NTC_16	0.18039	0.520229	0.0511956
GK	GK	0.150353	0.458035	0.0509848
PIP5K1A	PIP5K1A	0.3072	0.682728	0.0509191
PNCK	PNCK	0.0635567	0.158902	0.0507736
ALPL	ALPL_P2	0.320473	0.694416	0.0507567
CDK11A	CDK11A	0.370683	0.729907	0.0506844
NTC	NTC_1431	0.0761033	0.216089	0.0506366
NTC	NTC_1937	0.6074	0.825517	0.0505805
NTC	NTC_2149	0.198223	0.556614	0.0504371
NTC	NTC_2143	0.38593	0.740885	0.0502671
NTC	NTC_2453	0.401767	0.750156	0.05016
NTC	NTC_2469	0.0327513	0.0294815	0.0501243
SLC7A2	SLC7A2	0.0986933	0.311568	0.0499829
NTC	NTC_425	0.340517	0.713303	0.0499627
NTC	NTC_2531	0.153083	0.473697	0.0496754
NTC	NTC_1986	0.325393	0.704189	0.0495608
SFTPD	SFTPD	0.158773	0.48739	0.0495569
NDUFS4	NDUFS4	0.0489867	0.0979622	0.0494247
NTC	NTC_205	0.318277	0.699648	0.0493711
NTC	NTC_429	0.264143	0.650436	0.0493407
NTC	NTC_2133	0.340703	0.717875	0.0490446
CTDP1	CTDP1	0.144305	0.458035	0.0489341
NTC	NTC_1065	0.3918	0.750156	0.0489157
NTC	NTC_564	0.248703	0.637264	0.0486664
NTC	NTC_124	0.116847	0.384536	0.0484988
NTC	NTC_1500	0.27687	0.66817	0.0484836
NTC	NTC_1241	0.41472	0.764129	0.0484531
NTC	NTC_1684	0.05424	0.129614	0.0481297
NTC	NTC_306	0.244523	0.637264	0.0478484
NIM1	NIM1	0.07978	0.251439	0.0478335
SSTR2	SSTR2	0.268803	0.665339	0.0475666
NTC	NTC_109	0.154293	0.492803	0.0474185
NTC	NTC_199	0.23822	0.632899	0.0473262
KCNN4	KCNN4	0.131797	0.439029	0.0471182
NTC	NTC_2030	0.476627	0.797027	0.0469606
CDK17	CDK17	0.16392	0.517732	0.0468639
NTC	NTC_965	0.29397	0.695118	0.04643
NTC	NTC_905	0.193463	0.57735	0.0461528
NTC	NTC_2311	0.251007	0.654852	0.0461493
CDKN2D	CDKN2D	0.124083	0.425077	0.046101
NTC	NTC_1283	0.03945	0.0680204	0.0460524
NTC	NTC_2160	0.0520433	0.130391	0.0460455
KCNMA1	KCNMA1	0.19475	0.581219	0.0458948
NTC	NTC_1609	0.0921333	0.318198	0.0458182
NEK4	NEK4	0.211831	0.608706	0.0456692
NTC	NTC_1835	0.3329	0.72935	0.0456287
NTC	NTC_2373	0.31063	0.713303	0.0455775
NTC	NTC_1040	0.09303	0.325677	0.0453254
NTC	NTC_1699	0.472167	0.801758	0.0453076
KCNK1	KCNK1	0.111767	0.393547	0.0452658
NTC	NTC_940	0.24749	0.659279	0.0447785
MAPKAP1	MAPKAP1_P1	0.16901	0.543743	0.0447211
NTC	NTC_1680	0.129047	0.451318	0.0445878
NTC	NTC_2355	0.032164	0.0414298	0.0444727
NTC	NTC_975	0.123287	0.436738	0.044356
NTC	NTC_65	0.142653	0.488949	0.0443276
CA2	CA2	0.32413	0.729907	0.0443191
CYB5R1	CYB5R1	0.07176	0.241731	0.0442521
NTC	NTC_1877	0.17386	0.556614	0.044238
NTC	NTC_1261	0.396517	0.773488	0.04423
NTC	NTC_1539	0.0390633	0.0737551	0.0442278
NTC	NTC_1720	0.0687667	0.227673	0.0441956
NTC	NTC_1337	0.211153	0.619879	0.0438551
NTC	NTC_911	0.258463	0.677107	0.0437688
NTC	NTC_658	0.171597	0.556614	0.0436621
NTC	NTC_327	0.07437	0.259841	0.0435282
NTC	NTC_148	0.192463	0.594197	0.0435102
ARAF	ARAF	0.0495467	0.132577	0.0434787
NTC	NTC_1750	0.451793	0.801758	0.0433527
NTC	NTC_28	0.228337	0.646033	0.0433258
PLK1	PLK1	0.108267	0.397963	0.0433237
NTC	NTC_127	0.428043	0.792304	0.0432788
NTC	NTC_836	0.0712033	0.247115	0.0432276
NTC	NTC_2161	0.653283	0.859046	0.0431058
CHIT1	CHIT1	0.25955	0.682728	0.043021
NTC	NTC_938	0.367917	0.764129	0.0429849
NTC	NTC_2418	0.160337	0.540291	0.0428696
NTC	NTC_1708	0.35045	0.754805	0.0428129
NTC	NTC_1251	0.46341	0.808867	0.0426906
RDH13	RDH13_P2	0.390777	0.778131	0.042574
NTC	NTC_1783	0.0738233	0.265057	0.0425711
SYK	SYK_P1	0.0445567	0.111538	0.0424437
NTC	NTC_1879	0.12789	0.466171	0.0423898
NTC	NTC_999	0.781897	0.883156	0.0421931
BRD2	BRD2_P2	0.136853	0.492379	0.0421098
NTC	NTC_758	0.270823	0.699648	0.0420101
NTC	NTC_1765	0.36557	0.768804	0.0417423
NTC	NTC_1361	0.08391	0.318198	0.0417287
NTC	NTC_2545	0.4348	0.801758	0.041722
NTC	NTC_240	0.106143	0.404942	0.0416726
MAP2K2	MAP2K2	0.268903	0.700287	0.0416058
NTC	NTC_60	0.256493	0.688343	0.0416019
NTC	NTC_2219	0.768603	0.883156	0.0414758
SLC16A3	SLC16A3	0.0793267	0.30032	0.0414415
NTC	NTC_1866	0.529177	0.835067	0.0414231
RIPK4	RIPK4	0.146898	0.522882	0.041366
NTC	NTC_2278	0.13911	0.504461	0.0413396
NNMT	NNMT	0.0493367	0.145283	0.0413335
NTC	NTC_1745	0.41859	0.797027	0.0412424
ALAS2	ALAS2	0.08871	0.342904	0.0412348
DUSP11	DUSP11	0.141847	0.512608	0.041166
ADRB1	ADRB1	0.14381	0.517732	0.0411146
TTN	TTN_P1	0.183307	0.597642	0.0409798
NTC	NTC_1426	0.32105	0.745516	0.0409477
NTC	NTC_2085	0.151137	0.536248	0.0409028
NTC	NTC_1556	0.248877	0.68609	0.0407209
NTC	NTC_1673	0.236407	0.672633	0.0407144
NTC	NTC_154	0.195153	0.619879	0.040532
NTC	NTC_1187	0.120717	0.462432	0.0404343
NTC	NTC_881	0.135927	0.504461	0.0403936
PPP2R1B	PPP2R1B	0.201587	0.631104	0.040297
CAST	CAST_P1	0.0786067	0.307788	0.0402268
NTC	NTC_2255	0.30166	0.736264	0.0401107
NTC	NTC_2523	0.25848	0.699648	0.0400954
SMS	SMS	0.05484	0.186345	0.0400158
AURKA	AURKA	0.0734733	0.285749	0.0399706
GLRX2	GLRX2	0.195603	0.625471	0.0398625
NTC	NTC_1562	0.0874467	0.351953	0.0396584
NTC	NTC_827	0.077769	0.309373	0.0396247
NTC	NTC_1653	0.250857	0.695118	0.0396206
NTC	NTC_578	0.09903	0.398069	0.0396161
NTC	NTC_1382	0.103787	0.415384	0.0395999
TRIB2	TRIB2	0.142373	0.528059	0.0394827
NTC	NTC_1768	0.353637	0.773488	0.0394469
PCCB	PCCB_P1	0.0829733	0.334887	0.0394207
NTC	NTC_1893	0.05188	0.173998	0.0394005
NTC	NTC_2462	0.176207	0.598443	0.0392901
NTC	NTC_1584	0.15234	0.552511	0.0392518
NTC	NTC_522	0.09109	0.371287	0.0391951
NTC	NTC_863	0.342347	0.768804	0.0390906
NTC	NTC_1966	0.350383	0.773488	0.039084
STK4	STK4_P1	0.27159	0.718008	0.0390739
FTCD	FTCD_P2	0.277107	0.723949	0.0388758
NTC	NTC_168	0.0531767	0.185927	0.038854
NTC	NTC_759	0.32472	0.759463	0.038802
MET	MET	0.276543	0.723949	0.0387968
NTC	NTC_1270	0.107463	0.436738	0.0386631
NTC	NTC_2023	0.180263	0.611264	0.0385351
EARS2	EARS2	0.273307	0.723949	0.0383427
LIPF	LIPF	0.264823	0.718008	0.0381003
RPS6KA4	RPS6KA4	0.0223733	0.0198358	0.0380917
CEACAM5	CEACAM5	0.21947	0.671116	0.0380127
NTC	NTC_1497	0.09516	0.401497	0.0377136
NTC	NTC_798	0.144553	0.548423	0.0377118
NTC	NTC_554	0.0835	0.355131	0.0375426
NTC	NTC_1376	0.173027	0.606977	0.037517
NTC	NTC_1628	0.27089	0.72705	0.0375009
RNASEL	RNASEL	0.176139	0.614272	0.0372779
NTC	NTC_804	0.0665867	0.275703	0.0372592
NTC	NTC_1846	0.220003	0.677107	0.0372559
NTC	NTC_1833	0.34118	0.77818	0.0371613
NTC	NTC_1916	0.430637	0.820752	0.0369435
NTC	NTC_391	0.35533	0.787588	0.0368481
PSPH	PSPH_P1	0.06305	0.261416	0.0367372
NDUFA1	NDUFA1	0.0478367	0.170971	0.0366945
IL2RB	IL2RB	0.261463	0.723949	0.0366812
RALA	RALA	0.106673	0.45324	0.0366606
NTC	NTC_834	0.162137	0.594197	0.0366542
NTC	NTC_1446	0.214227	0.674868	0.0365858
OPRK1	OPRK1	0.0753233	0.326992	0.0365666
NTC	NTC_1191	0.0655867	0.278409	0.0364214
NTC	NTC_719	0.13769	0.544349	0.036367
SDSL	SDSL	0.05181	0.199918	0.0362229
PRKCG	PRKCG	0.0779033	0.342904	0.0362116
NTC	NTC_2288	0.33226	0.77818	0.0361897
RARRES1	RARRES1	0.100707	0.439029	0.0360033
NTC	NTC_794	0.17053	0.615565	0.0359351
NTC	NTC_1543	0.0833967	0.371287	0.0358847
NTC	NTC_825	0.207267	0.672633	0.0356959
NTC	NTC_351	0.038	0.115534	0.035617
NEK7	NEK7	0.235553	0.706177	0.035589
CDK9	CDK9	0.0709233	0.315379	0.0355445
NTC	NTC_1263	0.136107	0.548423	0.0355082
NTC	NTC_2451	0.295163	0.759463	0.0352701
NTC	NTC_632	0.211313	0.681593	0.0351783
TPTE	TPTE	0.0363767	0.108012	0.0351591
NTC	NTC_457	0.13788	0.556614	0.035083
PDE1B	PDE1B_P1	0.216389	0.688563	0.0350673
PGK1	PGK1	0.0163567	0.00721848	0.0350287
NTC	NTC_1240	0.102377	0.455006	0.0350111
NME5	NME5	0.146013	0.575792	0.0350044
NTC	NTC_225	0.262493	0.736264	0.0349028
NTC	NTC_485	0.273287	0.745516	0.0348558
SCN9A	SCN9A	0.08907	0.406883	0.0347845
NTC	NTC_1911	0.0769467	0.35354	0.0347462
PPP2R2B	PPP2R2B_P2	0.183873	0.648128	0.0346305
MINPP1	MINPP1	0.0577167	0.251439	0.0346051
NTC	NTC_418	0.39142	0.815993	0.0345677
NTC	NTC_1807	0.170007	0.628546	0.0342841
NTC	NTC_1195	0.14347	0.57735	0.0342263
NTC	NTC_872	0.06789	0.315238	0.0340374
NTC	NTC_1285	0.161167	0.615565	0.033962
NTC	NTC_2491	0.230297	0.713303	0.0337905
SLC25A29	SLC25A29	0.24058	0.723949	0.0337514
FARSB	FARSB	0.26026	0.741872	0.0337482
OGDH	OGDH	0.07025	0.330925	0.033739
NTC	NTC_1722	0.07009	0.330219	0.0337272
SGK494	SGK494	0.179017	0.648128	0.0337159
B2M	B2M_P1	0.04576	0.183714	0.0336729
F3	F3_P2	0.13357	0.559656	0.0336701
TMLHE	TMLHE	0.0275867	0.0605121	0.0336049
NTC	NTC_645	0.0379367	0.130391	0.0335645
MCCC2	MCCC2	0.201577	0.682728	0.0334118
NTC	NTC_1932	0.24131	0.72705	0.033406
NTC	NTC_2108	0.13433	0.564865	0.0333213
NTC	NTC_1144	0.0581633	0.267691	0.0332907
HLA-DRB1	HLA-DRB1	0.136187	0.570389	0.0332062
NTC	NTC_835	0.09228	0.436738	0.0332004
GABRG2	GABRG2	0.053975	0.244937	0.0329758
NTC	NTC_1813	0.134537	0.569012	0.0329451
NTC	NTC_1799	0.191057	0.672633	0.0329042
NTC	NTC_517	0.407117	0.830289	0.032883
PPEF1	PPEF1	0.185653	0.665339	0.0328526
NTC	NTC_2468	0.301437	0.77818	0.0328325
MGAT1	MGAT1_P2	0.124067	0.543743	0.0328288
NTC	NTC_145	0.350223	0.806496	0.0327101
NTC	NTC_1223	0.138927	0.581541	0.0327061
NTC	NTC_2431	0.142413	0.589964	0.0326375
NTC	NTC_2101	0.199293	0.68609	0.0326081
NTC	NTC_32	0.138507	0.581541	0.0326072
NTC	NTC_646	0.0441567	0.183898	0.0324739
KRTAP5-3	KRTAP5-3_ENST00000399685.1	0.1152	0.522882	0.0324399
NTC	NTC_1772	0.22531	0.717875	0.0324336
NTC	NTC_673	0.05002	0.225322	0.0323728
NTC	NTC_193	0.0340667	0.112729	0.032294
NTC	NTC_1346	0.164863	0.637264	0.0322605
NTC	NTC_2145	0.13293	0.573174	0.032131
DDR1	DDR1_P2	0.089734	0.439029	0.0320805
NTC	NTC_2536	0.267717	0.759463	0.0319904
NTC	NTC_1391	0.149483	0.611264	0.0319552
NTC	NTC_482	0.133637	0.57735	0.0318805
NTC	NTC_46	0.34104	0.806496	0.0318524
NTC	NTC_2162	0.120597	0.544349	0.0318523
NTC	NTC_2400	0.23437	0.731652	0.031803
TUBB2B	TUBB2B_P2	0.258449	0.753899	0.0317082
NTC	NTC_1129	0.0854467	0.425983	0.0316672
NTC	NTC_1008	0.0502567	0.234832	0.0316237
CHRM2	CHRM2	0.035996	0.132577	0.0315876
HLA-DQB1	HLA-DQB1_P1	0.160933	0.636758	0.0315471
NTC	NTC_1415	0.21064	0.708741	0.0314933
CHRNA3	CHRNA3	0.03378	0.116996	0.0314772
NTC	NTC_1528	0.38948	0.830289	0.0314585
IYD	IYD	0.0611	0.307788	0.0312678
AKT2	AKT2	0.196607	0.694416	0.0311386
NTC	NTC_1856	0.11931	0.548423	0.0311262
NTC	NTC_830	0.438677	0.849438	0.0310883
NTC	NTC_2123	0.0823267	0.422432	0.0308102
CDK11B	CDK11B_ENST00000317673.7,ENST00000340677.5,ENST00000407249.3	0.145553	0.614272	0.0308048
NTC	NTC_184	0.0790533	0.408405	0.0307445
LCMT2	LCMT2	0.181373	0.676913	0.0307369
NTC	NTC_2417	0.11891	0.552511	0.0306383
NTC	NTC_874	0.131403	0.585745	0.0305238
NTC	NTC_2097	0.09975	0.494736	0.0304863
GABRR2	GABRR2	0.168544	0.659582	0.0304611
RBP1	RBP1	0.271013	0.772052	0.0304493
NTC	NTC_1810	0.182753	0.681593	0.0304238
NTC	NTC_969	0.30876	0.797027	0.0304212
NTC	NTC_103	0.259603	0.764129	0.0303303
NTC	NTC_882	0.0184257	0.0227249	0.0302825
GP9	GP9	0.26131	0.765987	0.0302541
NTC	NTC_1979	0.0596033	0.312296	0.0301255
NTC	NTC_130	0.221203	0.731652	0.0300163
LHCGR	LHCGR	0.0249833	0.0638489	0.0298512
NTC	NTC_2154	0.25466	0.764129	0.0297527
KCNA1	KCNA1	0.196623	0.706177	0.0297072
NTC	NTC_1955	0.05106	0.26244	0.0296643
NTC	NTC_2221	0.04622	0.230042	0.0294973
NTC	NTC_413	0.0465233	0.232428	0.0294824
PTPLA	PTPLA	0.03694	0.161263	0.0292737
NTC	NTC_1083	0.112837	0.552511	0.0290734
NTC	NTC_1411	0.0675533	0.371287	0.0290675
PPP2R5B	PPP2R5B_P1	0.170587	0.676913	0.0289089
NTC	NTC_1592	0.10146	0.520229	0.0287949
LTF	LTF	0.0466533	0.241731	0.0287696
NTC	NTC_1227	0.113057	0.556614	0.0287668
STK36	STK36	0.0282867	0.0963623	0.0287419
NTC	NTC_551	0.105797	0.536248	0.0286322
KCNH2	KCNH2_P2	0.11343	0.559656	0.0285933
PKDCC	PKDCC	0.0503567	0.275139	0.0282223
NTC	NTC_1697	0.102813	0.53222	0.0281615
ARF6	ARF6_P2	0.0597333	0.338881	0.0280719
IRAK3	IRAK3	0.111343	0.559656	0.0280673
NTC	NTC_1744	0.0786833	0.440357	0.0280266
GSTA3	GSTA3	0.216034	0.741872	0.0280134
NEK3	NEK3	0.127558	0.603163	0.0280073
NTC	NTC_478	0.326293	0.820752	0.0279921
NTC	NTC_1351	0.120447	0.585745	0.0279787
NTC	NTC_2320	0.0299623	0.116957	0.0279241
NTC	NTC_1264	0.908587	0.931679	0.0279241
NTC	NTC_2116	0.115303	0.573174	0.0278704
NTC	NTC_1470	0.07444	0.422432	0.0278586
NTC	NTC_1347	0.0906233	0.492803	0.027851
NTC	NTC_2296	0.153817	0.659279	0.0278302
CTLA4	CTLA4	0.13632	0.625471	0.027781
NTC	NTC_367	0.14194	0.637264	0.0277749
NTC	NTC_701	0.305287	0.811241	0.0277353
DDX39B	DDX39B	0.208033	0.735882	0.0277084
MLKL	MLKL	0.06357	0.367683	0.0276229
AVPR2	AVPR2	0.146037	0.648128	0.0275044
NTC	NTC_1107	0.0747067	0.42955	0.0274163
NTC	NTC_2412	0.0620233	0.361539	0.0274047
EPX	EPX	0.169013	0.688563	0.0273897
NTC	NTC_1921	0.285367	0.801758	0.0273829
NTC	NTC_2511	0.144303	0.646033	0.0273809
TUBB	TUBB_P2	0.0267033	0.0947834	0.0273247
NTC	NTC_150	0.209267	0.740885	0.0272568
NTC	NTC_1632	0.291197	0.806496	0.0271972
NTC	NTC_80	0.118543	0.589964	0.0271671
CDK5	CDK5	0.0519567	0.30032	0.027143
MSRA	MSRA	0.0241213	0.0760854	0.0269845
PPP1R14C	PPP1R14C	0.0188667	0.0372148	0.0269658
NTC	NTC_1737	0.197967	0.731652	0.0268632
NT5M	NT5M	0.10274	0.549023	0.0267545
HBB	HBB_P2	0.0827933	0.477493	0.0265794
NTC	NTC_773	0.388333	0.854239	0.0265699
GABRA4	GABRA4	0.0459167	0.264801	0.0264976
NTC	NTC_1145	0.115233	0.589964	0.0264085
NTC	NTC_1892	0.05621	0.339425	0.0263769
SLC5A6	SLC5A6	0.03641	0.189003	0.0263438
MASTL	MASTL	0.0259033	0.0963623	0.0263202
NTC	NTC_1602	0.413967	0.863859	0.0263106
CSNK1G2	CSNK1G2	0.139177	0.648128	0.0262124
PTPRS	PTPRS	0.27434	0.802581	0.0262025
NTC	NTC_925	0.106953	0.569012	0.0261906
NTC	NTC_2026	0.084	0.488949	0.0261019
NTC	NTC_1686	0.381277	0.854239	0.0260871
ITK	ITK	0.10818	0.575792	0.0259344
NTC	NTC_2419	0.310787	0.825517	0.0258804
TPMT	TPMT	0.0499033	0.304039	0.0258035
NTC	NTC_2196	0.109583	0.581541	0.0257981
HCRT	HCRT	0.133547	0.642433	0.025664
NTC	NTC_1777	0.144153	0.663719	0.0256616
NTC	NTC_126	0.296293	0.820752	0.0254184
NTC	NTC_122	0.0457367	0.278409	0.0253983
HBG1	HBG1	0.0388667	0.223113	0.0253207
NTC	NTC_2439	0.13768	0.654852	0.0253134
MAPK12	MAPK12	0.02733	0.118861	0.0252792
NTC	NTC_525	0.0183533	0.0420446	0.0252595
NTC	NTC_2506	0.0967433	0.548423	0.0252389
NTC	NTC_1660	0.171787	0.713303	0.0252056
NTC	NTC_2513	0.536727	0.897675	0.0251621
NTC	NTC_44	0.16809	0.708741	0.0251316
NTC	NTC_2184	0.0657903	0.415384	0.0251023
NTC	NTC_2402	0.42599	0.873498	0.0250219
CALY	CALY_P1	0.05154	0.326992	0.0250207
NTC	NTC_1751	0.142867	0.66817	0.0250178
MTMR4	MTMR4_P2	0.281365	0.814881	0.025015
NTC	NTC_888	0.425697	0.873498	0.0250046
NTC	NTC_2526	0.09433	0.544349	0.0249147
NTC	NTC_1239	0.20252	0.754805	0.0247409
ACPP	ACPP	0.05499	0.355157	0.0247224
NTC	NTC_1392	0.372693	0.859046	0.0245916
NTC	NTC_991	0.475553	0.887992	0.0245343
ARPC2	ARPC2_P1	0.0312033	0.16365	0.0245285
GART	GART	0.194296	0.747878	0.0245142
NTC	NTC_1930	0.07616	0.477485	0.0244504
EPRS	EPRS	0.05608	0.367683	0.0243683
NTC	NTC_1991	0.11875	0.624206	0.0243048
AKAP11	AKAP11	0.0258567	0.115153	0.0242723
NTC	NTC_112	0.330817	0.844642	0.0242579
PRKCA	PRKCA	0.0682	0.443737	0.024066
NTC	NTC_1235	0.0771567	0.488949	0.0239754
NTC	NTC_1725	0.127433	0.650436	0.0238039
NTC	NTC_82	0.441057	0.883156	0.0238005
NTC	NTC_1051	0.131473	0.659279	0.0237876
NTC	NTC_654	0.0393237	0.248367	0.0237871
NTC	NTC_1158	0.04349	0.283876	0.0237834
NTC	NTC_1886	0.0817667	0.512314	0.0237503
MTTP	MTTP	0.0276733	0.138818	0.0237314
EGFR	EGFR	0.248417	0.802581	0.0237265
NTC	NTC_1218	0.0632667	0.422432	0.0236771
NTC	NTC_2500	0.123267	0.643836	0.0235716
NTC	NTC_1379	0.101443	0.585745	0.0235644
NTC	NTC_1808	0.184737	0.745516	0.0235619
SCYL1	SCYL1	0.09036	0.549023	0.0235306
AMT	AMT	0.0316167	0.18111	0.0234614
CDH5	CDH5	0.03568	0.223113	0.0232446
SCMH1	SCMH1_ENST00000402904.2	0.305617	0.839614	0.0232026
PROZ	PROZ	0.04435	0.30032	0.0231691
BMX	BMX	0.03352	0.205544	0.0230314
NTC	NTC_897	0.0861067	0.540291	0.0230225
PPP2R5B	PPP2R5B_P2	0.0290033	0.161263	0.0229842
NTC	NTC_2259	0.26013	0.815993	0.022973
NTC	NTC_885	0.0936467	0.569012	0.0229321
NTC	NTC_500	0.275267	0.825517	0.0229225
MAP3K6	MAP3K6	0.0383733	0.254734	0.0227904
NTC	NTC_1199	0.0335	0.211577	0.0225968
NTC	NTC_1243	0.0702367	0.477485	0.0225488
MTHFD2	MTHFD2_P1	0.0591533	0.415921	0.0225368
NTC	NTC_1690	0.114533	0.637264	0.0224119
GABRG1	GABRG1	0.0373367	0.251439	0.0223859
NTC	NTC_1840	0.2004	0.773488	0.0223539
NTC	NTC_218	0.08996	0.564865	0.0223151
HCN2	HCN2	0.0330467	0.211285	0.0223108
NTC	NTC_2319	0.338027	0.859046	0.0223041
NTC	NTC_1457	0.0833467	0.540291	0.0222846
NTC	NTC_2007	0.0540833	0.387892	0.0222439
NTC	NTC_2164	0.06844	0.473697	0.0222087
PADI3	PADI3	0.05091	0.367683	0.0221217
COX7C	COX7C	0.165877	0.735882	0.0220935
NTC	NTC_1451	0.311543	0.849438	0.0220786
NTC	NTC_1582	0.109393	0.628546	0.0220606
NTC	NTC_1138	0.172847	0.745516	0.0220454
NTC	NTC_1504	0.264453	0.825517	0.022022
DMPK	DMPK	0.07454	0.50751	0.0219561
NTC	NTC_2381	0.04968	0.361539	0.0219508
NTC	NTC_715	0.0791133	0.528208	0.0219298
NTC	NTC_996	0.22797	0.801758	0.0218753
NTC	NTC_1398	0.308487	0.849438	0.0218619
NTC	NTC_1635	0.14082	0.699648	0.021844
NTC	NTC_993	0.269933	0.830289	0.0218027
NTC	NTC_662	0.261593	0.825517	0.0217839
FFAR1	FFAR1_ENST00000246553.2	0.110627	0.636758	0.0216857
NTC	NTC_376	0.156647	0.72705	0.0216855
PIK3R2	PIK3R2_P2	0.0193167	0.0760854	0.0216095
NTC	NTC_1101	0.129587	0.681593	0.0215729
NTC	NTC_1438	0.0608533	0.443994	0.0214583
NTC	NTC_1173	0.536683	0.912229	0.0214115
NTC	NTC_930	0.235637	0.811241	0.0214076
HDHD1	HDHD1	0.03004	0.194404	0.0213673
TEK	TEK	0.01644	0.0504167	0.0213297
NTC	NTC_475	0.348003	0.868676	0.0212777
NTC	NTC_2510	0.19038	0.773488	0.0212362
PFKFB1	PFKFB1	0.0615967	0.45324	0.021169
NTC	NTC_2436	0.36015	0.873498	0.0211545
CGA	CGA_P1	0.182393	0.765987	0.0211173
NTC	NTC_1436	0.238363	0.815993	0.0210507
SEC14L2	SEC14L2	0.0275133	0.173465	0.0209318
NTC	NTC_2478	0.0326833	0.228855	0.0209317
NTC	NTC_550	0.120507	0.6704	0.0209279
CIB3	CIB3_ENST00000269878.4	0.0275967	0.175986	0.0208223
PRLR	PRLR	0.0831833	0.56233	0.0207965
NTC	NTC_2079	0.02586	0.157191	0.0207804
NTC	NTC_12	0.03943	0.29786	0.0207397
NTC	NTC_1719	0.022509	0.119844	0.0207394
NTC	NTC_2088	0.11737	0.66817	0.020553
NTC	NTC_1985	0.0219433	0.116957	0.0204506
NTC	NTC_2167	0.544013	0.917087	0.0204491
PIM2	PIM2	0.0836533	0.570389	0.0203971
NTC	NTC_1117	0.147063	0.72705	0.0203588
ATP6V1A	ATP6V1A	0.199017	0.790331	0.0203378
LCT	LCT	0.13043	0.700287	0.0201806
NTC	NTC_1965	0.04263	0.336338	0.0201735
NTC	NTC_248	0.357363	0.878325	0.0201356
NTC	NTC_176	0.136987	0.713303	0.0200995
NTC	NTC_2427	0.37061	0.883156	0.0199991
NTC	NTC_642	0.02714	0.183898	0.0199594
NTC	NTC_2337	0.176163	0.771145	0.0198825
NTC	NTC_2020	0.201143	0.797027	0.0198181
NTC	NTC_2231	0.0425633	0.34253	0.0198048
NTC	NTC_909	0.134817	0.713303	0.0197811
CSNK1E	CSNK1E	0.0530667	0.425077	0.019716
MUC2	MUC2	0.248403	0.833415	0.0196584
NTC	NTC_1197	0.07171	0.53222	0.019642
NTC	NTC_2069	0.0489533	0.398069	0.0195834
NTC	NTC_172	0.283423	0.854239	0.0193919
CD1A	CD1A	0.06681	0.512608	0.0193893
NTC	NTC_24	0.0990367	0.637264	0.0193795
NTC	NTC_2339	0.105283	0.654852	0.0193571
NTC	NTC_224	0.0353767	0.283876	0.0193465
NTC	NTC_2472	0.32727	0.873498	0.0192232
GAA	GAA	0.0441	0.367683	0.0191626
TSSK1B	TSSK1B	0.0885867	0.608706	0.0190986
NTC	NTC_987	0.05219	0.433135	0.0189646
NTC	NTC_728	0.16904	0.773488	0.0188558
NTC	NTC_2350	0.186477	0.792304	0.0188544
NTC	NTC_2399	0.15386	0.754805	0.0187964
DUSP14	DUSP14_P2	0.01874	0.0995832	0.018774
CDKN1B	CDKN1B	0.0152733	0.0594325	0.0187247
DCD	DCD	0.1177	0.694416	0.0186414
NTC	NTC_2002	0.0329833	0.273014	0.0185965
TYK2	TYK2	0.0174967	0.0871972	0.0185377
FADS1	FADS1	0.0351233	0.296632	0.0185375
PRKCQ	PRKCQ	0.0272	0.2084	0.018526
NTC	NTC_230	0.05192	0.440357	0.0184936
SLC25A12	SLC25A12	0.128517	0.718008	0.0184898
DHPS	DHPS	0.154617	0.759936	0.0184339
ATP5B	ATP5B	0.2534	0.845823	0.0184274
NTC	NTC_726	0.0663033	0.528208	0.018379
PIK3C3	PIK3C3	0.0779567	0.581219	0.0183713
HDC	HDC	0.205543	0.814881	0.018274
NTC	NTC_1935	0.0297867	0.244623	0.0182146
NTC	NTC_2235	0.0213233	0.141644	0.0180993
NTC	NTC_2409	0.157717	0.768804	0.0180087
NTC	NTC_1281	0.253633	0.849438	0.0179746
NTC	NTC_2358	0.135167	0.736264	0.0179726
NTC	NTC_1120	0.0562933	0.48129	0.0178784
CEL	CEL	0.04692	0.415921	0.017876
NTC	NTC_529	0.234863	0.839852	0.017802
NTC	NTC_217	0.0470567	0.418899	0.0177823
MAST4	MAST4_ENST00000403625.2,ENST00000404260.3	0.0551467	0.477493	0.0177039
NTC	NTC_1063	0.225777	0.835067	0.0176734
ARPC1B	ARPC1B	0.01352	0.0494898	0.0176502
NTC	NTC_593	0.0990533	0.663719	0.0176331
NTC	NTC_1951	0.375663	0.897675	0.0176113
NTC	NTC_1354	0.19643	0.813616	0.0175963
PTGR1	PTGR1	0.111087	0.694416	0.017594
PRDX2	PRDX2	0.03376	0.304039	0.0174563
NTC	NTC_1427	0.0851467	0.628546	0.0171709
SLC12A3	SLC12A3	0.0181367	0.113334	0.0171507
CPE	CPE	0.17332	0.79645	0.0171312
NTC	NTC_687	0.249607	0.854239	0.0170782
NTC	NTC_1019	0.0428737	0.39978	0.0170714
NTC	NTC_464	0.216947	0.835067	0.0169822
NTC	NTC_1428	0.126823	0.736264	0.0168633
NTC	NTC_121	0.023998	0.198449	0.016855
AKAP8	AKAP8	0.242157	0.852042	0.0168394
SIK1	SIK1	0.0579633	0.512608	0.0168218
KALRN	KALRN_ENST00000360013.3	0.122937	0.729907	0.0168094
NTC	NTC_2371	0.207297	0.830289	0.0167435
TNNI3K	TNNI3K_ENST00000326637.3	0.0748167	0.597642	0.0167259
NTC	NTC_689	0.356493	0.897675	0.0167126
ACVR1B	ACVR1B	0.0904133	0.653845	0.0166835
NTC	NTC_2376	0.0631067	0.544349	0.0166679
FPGS	FPGS	0.148343	0.772052	0.0166669
HK3	HK3	0.0300167	0.278645	0.0166577
ALOX5	ALOX5	0.210417	0.833415	0.0166521
NTC	NTC_1919	0.03115	0.292212	0.0166435
NTC	NTC_949	0.1151	0.717875	0.0165688
NTC	NTC_790	0.0796933	0.619879	0.0165518
NTC	NTC_1789	0.37102	0.902523	0.0165258
NTC	NTC_580	0.08841	0.650436	0.0165146
NTC	NTC_5	0.0394267	0.381197	0.0165139
NTC	NTC_91	0.16302	0.792304	0.0164827
NTC	NTC_2490	0.0491167	0.462432	0.0164517
NTC	NTC_852	0.0572033	0.516264	0.0164247
NTC	NTC_1775	0.0852267	0.641642	0.0164238
UQCRB	UQCRB	0.0503807	0.472587	0.0163998
NTC	NTC_1048	0.0233467	0.198449	0.0163976
NTC	NTC_1452	0.0668567	0.569012	0.0163718
NTC	NTC_2452	0.0550733	0.504461	0.0163663
NTC	NTC_923	0.170543	0.801758	0.0163648
NTC	NTC_2141	0.278543	0.873498	0.0163611
NTC	NTC_187	0.0372767	0.364771	0.0163264
UAP1	UAP1	0.0844233	0.642433	0.0162238
AKAP7	AKAP7	0.0433467	0.425077	0.0161047
PPP1R3D	PPP1R3D	0.00956	0.0206916	0.016101
NTC	NTC_2084	0.225993	0.849438	0.0160158
NTC	NTC_1993	0.23403	0.854239	0.0160124
PTPN23	PTPN23	0.11382	0.723949	0.015968
NTC	NTC_238	0.02843	0.275703	0.0159083
NTC	NTC_737	0.0263333	0.249625	0.0158714
NTC	NTC_2396	0.193343	0.827902	0.0158582
NTC	NTC_1057	0.0457767	0.451318	0.0158166
NTC	NTC_1906	0.1523	0.787588	0.0157937
NTC	NTC_914	0.0543133	0.512314	0.0157761
OTC	OTC	0.0971933	0.688563	0.0157508
CDC42BPG	CDC42BPG	0.0349433	0.355157	0.0157098
NTC	NTC_590	0.151457	0.787588	0.0157062
RPS6KB2	RPS6KB2	0.139433	0.772052	0.0156658
NTC	NTC_1654	0.15483	0.792304	0.0156546
CDC25B	CDC25B	0.10091	0.700287	0.0156132
RAMP1	RAMP1	0.100817	0.700287	0.0155987
CDK3	CDK3	0.0899733	0.671116	0.0155836
NTC	NTC_2551	0.171317	0.811241	0.0155641
AARS2	AARS2	0.15659	0.79645	0.0154776
NTC	NTC_160	0.0390367	0.401497	0.0154709
SLC25A10	SLC25A10	0.303583	0.889534	0.0154333
NTC	NTC_296	0.0673333	0.589964	0.0154311
G6PC	G6PC	0.0742333	0.619861	0.0154187
NTC	NTC_918	0.0824933	0.650436	0.0154094
SCN4B	SCN4B	0.03466	0.359302	0.0154078
HLA-DQB1	HLA-DQB1_P2	0.0991233	0.700287	0.0153367
NEK5	NEK5	0.0284667	0.289346	0.0153316
CA5B	CA5B	0.0548667	0.528059	0.0152155
SUCLA2	SUCLA2	0.218361	0.852042	0.0151846
NTC	NTC_1533	0.02882	0.29786	0.015159
SLC12A4	SLC12A4_P2	0.126857	0.759936	0.0151243
NTC	NTC_89	0.338703	0.902523	0.0150864
NTC	NTC_335	0.0846233	0.663719	0.0150643
NTC	NTC_1946	0.12331	0.754805	0.0150642
NTC	NTC_1899	0.0396533	0.418899	0.0149846
NTC	NTC_1072	0.191203	0.835067	0.0149671
MAPKAP1	MAPKAP1_P2	0.0126867	0.0661568	0.014963
NTC	NTC_688	0.317803	0.897675	0.0148988
NTC	NTC_2504	0.08203	0.659279	0.0148417
NTC	NTC_292	0.172863	0.820752	0.0148296
PLK2	PLK2_P2	0.0289767	0.307788	0.0148287
PTPN22	PTPN22	0.117413	0.747878	0.014814
NTC	NTC_1100	0.135513	0.77818	0.0147601
NTC	NTC_960	0.0976567	0.708741	0.0146009
NTC	NTC_1778	0.345447	0.907374	0.0145825
NTC	NTC_2318	0.219703	0.859046	0.0144968
MGST1	MGST1	0.145413	0.79645	0.0143729
NTC	NTC_181	0.0997167	0.717875	0.0143543
NTC	NTC_1110	0.339907	0.907374	0.0143486
[truncated: 3,113 more rows]
