# Supplementary material for: Multi-omic phenotyping of MAPT V337M neurons reveals early changes in axonogenesis and tau phosphorylation
Source: NPJ Dement. 2026 Apr 25;2(1):24. doi: 10.1038/s44400-026-00076-w (PMC13110130; doi:10.1038/s44400-026-00076-w)
Supplement: Supplementary file 7 — 44400_2026_76_MOESM7_ESM [file 44400_2026_76_MOESM7_ESM.xlsx]

## Sheet: Primers
Primer ID	Sequence	Notes
CC_Gib_0N3R/0N4R_Tau_fwd	TA TTA TTG AGG CTC ACA GAG AAC AGA TTG GTG GTA TGG CAG AGC CCC GCC AGG A
CC_Gib_0N3R/0N4R_Tau_rev	GGA TCC ATC GGT GCT ACC TGT TTG GTC TCA CAA ACC CTG CTT GGC CAG GGA G
